# Supplementary material for: Global multi-ancestry genome-wide analyses identify genes and biological pathways associated with thyroid cancer and benign thyroid diseases
Source: Nat Genet. 2026 Feb 5;58(2):307–16. doi: 10.1038/s41588-025-02483-w (PMC12900643; doi:10.1038/s41588-025-02483-w)
Supplement: Supplementary file 4 — Please refer to the ST Key spreadsheet within the file for table legends and descriptions. [file 41588_2025_2483_MOESM4_ESM.xlsx]

## Sheet: ST Key
Excel spreadhsheet label	Table name	Comments
ST 1. Biobanks	Virtual Thyroid Biopsy Consortium biobanks	For each biobank we provide name, abbreviation, country of origin, institute or company, cohort size (specific to this study), sample recruiting approach, represented ancestries, methods for determining sample ancestry (e.g. self reported, estimated using genetic data based on 1000G), source of phenotype data, genotyping and imputation methods, GWAS software, webpage, references (PMID), and comme…
ST 2. Phenotype definitions	Phenotype Case/Control Definitions	Phenotype definitions for thyroid cancer, benign nodular goiter, lymphocytic thyroiditis, Graves' disease, hypothyroidism, and secondary hypothyroidism
ST 3. GWAS definitions	GWAS definitions and case/control counts
ST 4. Individual GWAS runs	GWAS analyses, population structure, and quality control metrics	In addition to GWAS cohort demographics, this table lists counts of cases and controls, major continental ancestry proportions and quality control metrics generated with covariate-adjusted LD score regression
ST 5. Independent loci	Summary of independent genetic loci associated with thyroid diseases	Counts of known and novel independent loci and genomic locations of lead variants
ST 6.1. Thyroid cancer	Independent loci associated with thyroid cancer	Tables 6.1-6.6 lists all linkage-disequilibrium independent loci across all ancestries. If a GWAS catalog variant is found within 500kb of the meta-analyzed variant then the following columns will contain information on the GWAS variant(s): PUBMED ID, FIRST AUTHOR, MAPPED_GENE, SNP_GENE_IDS, SNPS, CATALOG_PVALUE, DISEASE/TRAIT. Other columns include the effect size (beta (ALT)), p-value (p-value)…
ST 6.2. Benign nodular goiter	Independent loci associated with benign bodular goiter
ST 6.3. Graves' disease	Independent loci associated with Graves' disease
ST 6.4. Lymphocytic thyroiditis	Independent loci associated with lymphocytic thyroiditis
ST 6.5. Hypothyroidism	Independent loci associated with hypothyroidism
ST 6.6 ThC vs BNG	Independent loci associated with ThC vs BNG
ST 7. Cov-LDSC regression	Covariate-adjusted LD score regression (LDSC) analysis and heritability estimates	Covariate-adjusted LD score regression statistics for mixed ancestry and EUR-like meta-analyses
ST 8. Genetic correlation	Genetic correlation analysis	Genetic correlations between thyroid phenotypes estimated using covariate-adjusted LD score regression from mixed ancestry and EUR-like meta-analyses
ST 9.1.cis-eQTLs FUSION	Transcriptome-wide association study (FUSION) significant cis-eQTLs and genes	Significant (after Bonferroni correction) cis-eQTL and genes discovered by the FUSION trasncriptome-wide associaiton study.
ST 9.2. Summary of FUSION TWAS	Counts of cis-eQTLs and unique protein-expressing genes discovered in FUSION transcriptome-wide association study
ST 9.3. TWAS genes by phenotype	Genes with significant cis-eQTLs in FUSION transcriptome-wide association study and associated phenotypes	TSH trait cis-eQTLs were obtained from Monteiro-Martins et al. (PMID: 38805593)
ST 9.4. TWAS genes overlap matrix	Numbers of overlapping genes with significant cis-eQTLs in FUSION transcriptome-wide association study including thyroid diseases and TSH trait	TSH trait cis-eQTLs were obtained from Monteiro-Martins et al. (PMID: 38805593)
ST 10. mRNA Expression	Thyroid cancer GWAS gene expression associations with thyroid cancer age at diagnosis, molecular and histologic risk features	Gene expression and thyroid cancer risk features were obtained from The Cancer Genome Atlas (PMID: 25417114) and ORIEN Avatar programs (https://www.oriencancer.org/research-programs). Genes were identified from ANNOVAR annotations of genome-wide significant variants in thyroid cancer GWAS meta-analysis and FUSION TWAS cis-eQTL analysis. The dark blue color shows genes with high expression in norm…
ST 11. ThC vs BNG overlap	Genetic loci and genes associated with thyroid cancer only, benign nodular goiter only or both	Gene function was obtained from the NCBI Gene database or by using a search in PubMed. Pathways were assigned from the KEGG database or manually if a curated KEGG annotation was not available for the gene.
ST 12. KEGG pathways	KEGG pathway analysis	KEGG pathways significantly (p.adjust ≤0.05) associated with thyroid diseases are listed. The pathway analysis was performed with the help of the clusterProfiler R package.
ST 13. Reactome pathways	Reactome pathway analysis	Reactome pathways significantly (p.adjust ≤0.05) associated with thyroid diseases are listed. The pathway analysis was performed with the help of the ReactomePA R package.
ST 14. Polygenic risk scores	Polygenic risk scores for thyroid diseases	The performance of polygenic risk scores (PRS) is shown as an area under the receiver operating characteristic curve (AUC) with 95% confidence interval. PRSThC vs. All GBMI_I was derived from GWAS meta-analyses from Zhou et al. (PMID: 36777996). Crude and adjusted for age, sex and 10 genetic principal components PRS were derived from mixed ancestry and EUR-like GWAS meta-analyses. Top performing …
ST 15. PRS by ancestry	Polygenic risk scores performance by ancestry	Polygenic risk scores area under the receiver operating characteristic curve (AUC) with a 95% confidence interval when tested on the Colorado Center for Personalized Medicine cohorts of various genetic ancestry.
ST 16. CCPM ThC features	Polygenic risk scores and clinical features of thyroid cancers from the Colorado Center for Personalized Medicine Biobank	Clinical features were manually extracted from medical charts
ST 17. Banner authorships	Banner authorships

## Sheet: ST 1. Biobanks
Biobank	Abbreviation	Location	Institute or Company	Cohort size (specific to this study)	Sample recruiting approach	Sample ancestry	Approach for determining sample ancestry (e.g. self reported, estimated using genetic data based on 1000G)	Phenotype data	Genotying array/Sequencing	Imputation reference panel	GWAS software	Webpage	Reference (PMID)	Comments
All of Us Research Program	AoU	USA	National Institute of Health	193429	Population-based	Multi-ethnic, AFR, AMR, EAS, EUR	The ancestry categories are based on the same labels used in gnomAD. We trained a classifier on a 16-dimensional principal component analysis (PCA) space of a diverse reference based on 3,202 samples and 151,159 autosomal single-nucleotide polymorphisms. We projected the All of Us samples into the PCA space of the training data, based on the same single-nucleotide polymorphisms from the WGS data,…	Electronic health records (SNOMED) and questionnaires	Illumina NovaSeq 6000 whole genome sequencing	N/A	REGENIE	https://allofus.nih.gov/	38374255
Biobank Japan	BBJ	Japan	The Institute of Medicine of The University of Tokyo and the RIKEN Center for Integrative Medical Sciences	179609	Hospital/Health center-based	EAS	We performed principal component analysis (PCA) of the BBJ samples together with four reference HapMap populations (CEU, YRI, JPT, and CHB) to exclude outliers that don't belong to the Japanese population cluster. Briefly, we first perfomed PCA with the four populations to determine non-East Asian outliers, and then perfomed PCA again only with the JPT and CHB populations to determine non-Japanes…	Diagnosis by professional physicians at hospitals at recruitment, previous medical records, and self-reported data from questionaires	Illumina HumanOmniExpress and HumanExome BeadChip	1000 Genomes Project Phase 3 version 5 genotype data (n=2,504) and Japanese whole-genome sequencing data (n=1,037) using Minimac3 software.	SAIGE	https://biobankjp.org/en/	28189464, 34594039
BioMe	BioMe	USA	The Institute for Personalized Medicine at the Icahn School of Medicine at Mount Sinai	52537	Hospital/Health center-based	Multi-ethnic, AFR, AMR, EAS, EUR, SAS	self-identified	self reported data from survey questionaires, ICD codes	Global Screening Array	TOPMED freeze 8	SAIGE	https://icahn.mssm.edu/research/ipm/programs/biome-biobank	33546753
BioVU	BioVU	USA	Vanderbilt University	70342	Hospital/Health center-based	AFR,EUR	Principal component analycis was used with 1000 genome as references data to classify individuals	ICD codes	Illumina MEGA-Array	Haplotype Reference Consortium	SAIGE	https://victr.vumc.org/biovu-description/?_ga=2.238124995.2111368117.1624912981-1722622661.1624912981	26110578
China Kadoorie Biobank	CKB	China	University of Oxford; Peking University	77204	Population-based	EAS	We projected onto PCA of 1kgp populations, and excluded outliers with respect the 1kgp EAS populations.	Self-report at baseline; mortality registries, disease registries, and health insurance records, recorded as or standardised to ICD10 codes	custom Affymetrix Axiom CKB_1, CKB_2	WBBC+TopMed	SAIGE	https://www.ckbiobank.org/site/	22158673
Colorado Center for Personalized Medicine	CCPM	USA	University of Colorado	94651	Hospital/Health center-based	Multi-ethnic, AFR, AMR, EUR	PCA was performed on a set of unrelated individuals (King, --kinship –unrelated –degree 3) using flashpca to generate principal component loadings following Bycroft et al(Bycroft et al. 2018). The genetic ancestry assignments were generated by random forests trained on a reference panel consisting of individuals from 1000 Genomes Project(1000 Genomes Project Consortium et al. 2012, 2015) (2504 in…	EHR-based phenotyping including all-payers claims data	Illumina MEGA array and Regeneron Genetic Center hg38 Twist whole exome sequencing	TOPMed-r2	REGENIE	cobiobank.org	32077359, 38181729
deCODE Genetics	DECODE	Iceland	deCODE Genetics	314496	Population-based	EUR		Hospital discharge, primary care, cancer registry and death registry	Illumina genotyping arrays, mostly OmniExpress	27,633 whole genome sequenced Icelanders	SAIGE	www.decode.com	25807286
Extended Cohort for E-health, Environment and DNA	EXCEED	UK	University of Leicester, in partnership with University Hospitals of Leicester NHS Trust and in collaboration with Leicestershire Partnership NHS Trust, local general practices and smoking cessation services	4410	Hospital/Health center-based	EUR	We used k-means clustering on the first 4 PCs based on the 1000G superpopulations to assign ancestry groups.	EHR-based phenotyping and questionnaires	Affymetrix UK Biobank Axiom Array	Haplotype Reference Consortium	REGENIE	https://exceed.org.uk/	31062032
FinnGen	FinnGen	Finland	Institute for Molecular Medicine Finland	500348	Mixed	EUR	Ancestry was assigned by first combining FinnGen samples with 1000 genomes samples (containing 98 Finns). First outliers from the bulk of the samples were detected using Aberrant (https://rdrr.io/github/carbocation/aberrant/man/aberrant.html) which excluded majority if other ancestries from 1000 genomes except Finns and few hundrer EUR samples close to Finnish ancestry. Second round of learning w…	Hospital discharge, death and cancer registries, primary care, prescription drug purchases	FinnGen1 + several legacy cohorts on different arrays	SiSu 3 (3,775 WGS Finns)	SAIGE	https://www.finngen.fi/en	36653562	Publicly available GWAS from June 24, 2024 release were donwloaded. Phenocodes: E4_HYTHY_AI_STRICT C3_THYROID_GLAND_EXALLC E4_GRAVES_STRICT E4_THYROIDITAUTOIM E4_GOITREMULTINOD
Genomics Health Initiative	GHI	USA	Endeavor Health	17577	Hospital/Health center-based	Multi-ethnic	Sample ancestry was determined using genetic PCs. PCA was conducted with 1000G using King software.	Electronic health records (ICD codes)	low-pass WGS at an average of 0.5x coverage using Illumina NovaSeq 6000 next generation sequencing platform	1,000 Genomes Phase 3 haplotype reference panel	REGENIE	northshore.org/ghi	38090148
Trøndelag Health Study	HUNT	Norway	Norweigan University of Science and Technology	72409	Population-based	EUR	Ancestry of all samples was inferred by projecting all genotyped samples into the space of the principal components of the Human Genome Diversity Project (HGDP) reference panel (938 unrelated individuals; downloaded from http://csg.sph.umich.edu/chaolong/LASER/)(PMID: 24633160, PMID: 18292342), using PLINK. Recent European ancestry was defined as samples that fell into an ellipsoid spanning exclu…	Survey questionnaires, interviews, hospital and health records, death registry	Illumina HumanCoreExome arrays	Imputation was performed on samples of recent European ancestry using Minimac3 (v2.0.1, http://genome.sph.umich.edu/wiki/Minimac3)9 and a merged reference panel that was constructed by combining the Haplotype Reference Consortium panel (release version 1.1)10 and a local reference panel based on 2,202 wholegenome sequenced HUNT study participants.	SAIGE	https://www.ntnu.edu/hunt	35578897, 38836303
The Korean Cancer Prevention Study-II	KCPS-II	South Korea	South Korea	153758	Population-based	EAS		The health assessment involved self-completion of a questionnaire which contained questions about health status and associated behaviours; attendees then took part in a medical examination.	Illumina Global Screening Array (GSA) v2.0 (78,260 samples) or the Korean Chip array v1 (90,245 samples).	Data were phased using SHAPEIT4 and imputed using IMPUTE5 with 1000 Genomes Project Phase 3 data	SAIGE		29186422
Latvian National Biobank	LatvianBiobank	Latvia	Latvian Biomedical Research and Study Centre	3859	Population-based	EUR	Population outliers (3 SD) were excluded from further analysis. All individuals were plotted against 1000G reference data	The health and hereditary core questionnaire contains questions on personal disease history, medication intake, physical activity, nutrition, smoking habits, alcohol consumption, education level, marital status, age, gender, ethnicity, income, working status, and family history of diseases and longevity. Using a separate form, medical diagnoses are confirmed by physicians using International Clas…	Affymetrix Axiom Genome-Wide Human EU and OmniExpressExome (563 samples) Infinium Global Screening Array (3 296 samples) (148 samples have data from both arrays)	TOPMed-r2	SAIGE	https://www.genomadatubaze.lv/en/	29576601
Michigan Genomics Initiative	MGI	USA	University of Michigan	70266	Hospital/Health center-based	Multi-ethnic, EUR	MGI participants were first inferred as “European”, “East Asian”, “African” or “Other” genetic ancestry by performing principal component analysis (PCA) using Human Genome Diversity Project (HGDP) samples as reference. MGI participants inferred as “Other” genetic ancestry by PCA were further analyzed by running ADMIXTURE in supervised mode using the number of HGDP super-populations (K=6) as a tem…	Electronic health records (ICD codes)	Cutomized Illumina Infinium CoreExome-24 bead array	TOPMed	SAIGE	https://precisionhealth.umich.edu/our-research/michigangenomics/	36819667
Million Veteran Program	MVP	USA	U.S. Department of Veterans Affairs	632519	Hospital/Health center-based	Multi-ethnic, EUR, AFR, AMR	To estimate population group membership, we obtained a reference dataset from 1000G and used the smartpca module in the EIGENSOFT package to project the PC loadings from a group of unrelated individuals in the reference dataset. We merged this dataset with the MVP dataset and ran smartpca to project the PCA loadings from the reference dataset. We trained a random forest classifier using continent…	Electronic health records (ICD codes)	Custom ThermoFisher Axiom MVP 1.0 genotyping platform	Hybrid reference panel comprised of the African Genome Resources panel and 1000 Genomes Project Phase 3 Version 5	SAIGE	https://www.research.va.gov/mvp/	39024449	Publicly available GWAS summary data (dbGaP Study Accession: phs001672.v11.p1) for the 4 phenotypes: Phe_193 (thyroid cancer), Phe_241 (Nontoxic Nodular Goiter), Phe_242_1 (Graves' disease), and Phe_244 (Hypothyroidism).
Mass General Brigham Biobank	MGBB	USA	MGB affiliated Hospitals	39036	Hospital/Health center-based	AFR, AMR, EAS, EUR, CSA	We inferred genetic ancestry of the MGB biobank participants using 1000 Genomes samples (1KG) as the population reference panel. Specifically, we computed principal components for biobank samples and 1KG samples combined, and trained a Random Forest classifier to assign a “super population” label for biobank samples with a prediction probability ≥0.9 using the 1KG samples as the training data. Th…	Electronic health records (ICD codes)	Multi-Ethnic Global array (Illumina)	Haplotype Reference Consortium	SAIGE	https://www.massgeneralbrigham.org/en/research-and-innovation/participate-in-research/biobank	26784234
Penn Medicine BioBank	PMBB	USA	University of Pennsylvania	30157	Hospital/Health center-based	EUR, AFR,AMR,SAS	Principal component analycis was used with Hapmap3 as references data to classify individuals	Billing codes; self-reported demographic information; vitals, laboratory tests, medications and prescriptions; medical procedures and diagnoses	Global Screening Array V2	TOPMed-r2	SAIGE	https://pmbb.med.upenn.edu/	36556195
The QSkin Sun and Health Study	QSkin	Australia	QIMR Berghofer	16889	Population-based	EUR	Principal components analysis was used to identify and exclude people more the 6 sd away from the mean of PC1 and PC2; mean defined using European reference samples	Self-reported information from epidemiological surveys, cancer registry data, death registry data, billing codes for medical procedures (Medicare MBS), billing codes for medication dispensing (Medicare PBS), hospital admitted patients data (demographic and clinical information on all admitted patients), pathology records related to the diagnosis and treatment of melanoma and skin cancer	Illumina HumanCoreExome + custom content	HRC V1.1	SAIGE	https://www.qimrberghofer.edu.au/study/qskin/	22933644
UK Biobank	UKBB	UK	Medical Research Council and Wellcome Trust	486319	Population-based	Multi-ethnic, EUR	Individuals of European ancestry were defined using a previous definition in the group which was created by projecting genetic data on to 1000G phase 3 PCA space and identifying the largest cluster of individuals using the Aberrant R package (lambda=4.5). We also removed individuals that self-reported as non-European (field 21000).	A combination of ICD9 and 10 primary and secondary diagnosis codes and cancer registry codes (fields 41270, 41202, 41204, 41271, 41203, and 41205, 40013, 40006), self-reported cancer and non-cancer illness (fields 21001 and 20002), and medications (field 20003).	Uk Biobank Axiom Array and UK BiLEVE Axiom Array. See Bycroft et al Nature 2018 for more details.	TOPMed freeze 8	REGENIE	https://www.ukbiobank.ac.uk/	25826379

## Sheet: ST 2. Phenotype definitions
Endpoint: Thyroid Cancer
ICD-9-CM/ICD-10-CM	ICD-9-CM codes:
	193 Malignant neoplasm of thyroid gland
	V10.87 Personal history of malignant neoplasm of thyroid
	ICD-10-CM billing codes:
	C73 Malignant neoplasm of thyroid gland
	Z85.850 Personal history of malignant neoplasm of thyroid
ICD9 and ICD-10	ICD-9 codes: 193, V10.87
	193 Malignant neoplasm of thyroid gland
	V10.87 Personal history of malignant neoplasm of thyroid
	ICD-10 codes:
	C73 Malignant neoplasm of thyroid gland
SNOMED CT	92767001 Carcinoma in situ of thyroid gland
	363478007 Malignant tumor of thyroid gland
	255028004 Follicular thyroid carcinoma
	423158009 Hurthle cell carcinoma of thyroid
	772992009 Primary differentiated carcinoma of thyroid gland
Survey responses (All of Us)	Including yourself, who in your family has had thyroid cancer? Select all that apply. - Self.
	Are you still seeing a doctor or health care provider for thyroid cancer? - Yes.
	Are you currently prescribed medications and/or receiving a treatment for thyroid cancer? - Yes.
	About how old were you when you were first told you had thyroid cancer? - Any age.
Endpoint: Benign Nodular Goiter
ICD-9-CM/ICD-10-CM	ICD-9-CM codes:
	241 Nontoxic nodular goiter
	241.0 Nontoxic uninodular goiter
	241.1 Nontoxic multinodular goiter
	241.9 Unspecified nontoxic nodular goiter
	ICD-10-CM billing codes:
	E01.1 Iodine-deficiency related multinodular (endemic) goiter
	E04.1 Nontoxic single thyroid nodule
	E04.2 Nontoxic multinodular goiter
	E04.8 Other specified nontoxic goiter
	E04.9 Nontoxic goiter, unspecified
ICD9 and ICD-10	ICD-9-CM codes:
	241 Nontoxic nodular goiter
	241.0 Nontoxic uninodular goiter
	241.1 Nontoxic multinodular goiter
	241.9 Unspecified nontoxic nodular goiter
	ICD-10 codes:
	E01.1 Iodine-deficiency related multinodular (endemic) goiter
	E04.1 Nontoxic single thyroid nodule
	E04.2 Nontoxic multinodular goiter
	E04.8 Other specified nontoxic goiter
	E04.9 Nontoxic goiter, unspecified
SNOMED CT	419153005 Nodular goiter
	190236006 Non-toxic nodular goiter
	66392007 Substernal goiter
	60968001 Adenomatous goiter
Endpoint: Lymphocytic Thyroiditis
ICD-9-CM/ICD-10-CM	ICD-9-CM codes:
	245.2 Chronic lymphocytic thyroiditis
	ICD-10-CM billing codes:
	E06.3 Autoimmune thyroiditis
ICD9 and ICD-10	ICD-9 codes:
	245.2 Chronic lymphocytic thyroiditis
	ICD-10 codes:
	E06.3 Autoimmune thyroiditis
SNOMED CT	66944004 Autoimmune thyroiditis
	21983002 Hashimoto thyroiditis
	237520009 Hypothyroidism due to Hashimoto's thyroiditis
	102871000119101 Hypothyroidism due to thyroiditis
Endpoint: Graves Disease
ICD-9-CM/ICD-10-CM	ICD-9-CM codes:
	242.0 Toxic diffuse goiter
	242.00 Toxic diffuse goiter without mention of thyrotoxic crisis or storm
	242.01 Toxic diffuse goiter with mention of thyrotoxic crisis or storm
	ICD-10-CM billing codes:
	E05.0 Thyrotoxicosis with diffuse goiter
	E05.00 Thyrotoxicosis with diffuse goiter without thyrotoxic crisis or storm
	E05.01 Thyrotoxicosis with diffuse goiter with thyrotoxic crisis or storm
ICD9 and ICD-10	ICD-9 codes:
	242.0 Toxic diffuse goiter
	242.00 Toxic diffuse goiter without mention of thyrotoxic crisis or storm
	242.01 Toxic diffuse goiter with mention of thyrotoxic crisis or storm
	ICD-10 billing codes:
	E05.0 Thyrotoxicosis with diffuse goiter
	E05.00 Thyrotoxicosis with diffuse goiter without thyrotoxic crisis or storm
	E05.01 Thyrotoxicosis with diffuse goiter with thyrotoxic crisis or storm
SNOMED CT	353295004 Graves' disease
	276177000 Thyroid eye disease
	237825005 Thyroid-associated dermopathy
	137421000119106 Graves' disease in remission
	267374005 Toxic diffuse goiter
Endpoint Hypothyroidism
ICD-9-CM/ICD-10-CM	ICD-9-CM codes:
	244.8 Other specified acquired hypothyroidism
	244.9 Unspecified acquired hypothyroidism
	ICD-10-CM billing codes:
	E03.8 Other specified hypothyroidism
	E03.9 Hypothyroidism, unspecified
ICD9 and ICD-10	ICD-9 codes:
	244.8 Other specified acquired hypothyroidism
	244.9 Unspecified acquired hypothyroidism
	ICD-10 billing codes:
	E03.8 Other specified hypothyroidism
	E03.9 Hypothyroidism, unspecified
SNOMED CT	54823002 Subclinical hypothyroidism
	40930008 Hypothyroidism
	237519003 Autoimmune hypothyroidism
Survey responses (All of Us)	Including yourself, who in your family has had hypothyroidism? Select all that apply. - Self.
	Have you or anyone in your family ever been diagnosed with the following hormone and endocrine conditions? Think only of the people you are related to by blood. Select all that apply. - Hypothyroidism.
	Are you still seeing a doctor or health care provider for hypothyroidism? - Yes.
	Are you currently prescribed medications and/or receiving treatment for hypothyroidism? - Yes.
	About how old were you when you were first told you had hypothyroidism? - Any age.
Secondary Hypothyroidism (exclusion criteria for hypothyroidism GWAS)
ICD-9-CM/ICD-10-CM	ICD-9-CM codes:
	244 Acquired hypothyroidism
	244.0 Postsurgical hypothyroidism
	244.1 Other postablative hypothyroidism
	244.3 Other iatrogenic hypothyroidism
	ICD-10-CM billing codes:
	E03.2 Hypothyroidism due to medicaments and other exogenous substances
	E03.3 Postinfectious hypothyroidism
	E89.0 Postprocedural hypothyroidism
ICD9 and ICD-10	ICD-9 codes:
	244 Acquired hypothyroidism
	244.0 Postsurgical hypothyroidism
	244.1 Other postablative hypothyroidism
	244.3 Other iatrogenic hypothyroidism
	ICD-10 billing codes:
	E03.2 Hypothyroidism due to medicaments and other exogenous substances
	E03.3 Postinfectious hypothyroidism
	E89.0 Postprocedural hypothyroidism
SNOMED CT	27059002 Postoperative hypothyroidism
	88273006 Iatrogenic hypothyroidism
	367631000119105 Hypothyroidism caused by drug
	190279008 Iodine hypothyroidism
	237567008 Subclinical iodine deficiency hypothyroidism
	190268003 Congenital hypothyroidism
	217710005 Congenital iodine deficiency syndrome
	82598004 Secondary hypothyroidism
	237528002 Post-infectious hypothyroidism
	26692000 Central hypothyroidism
	40539002 Hypothyroidism following radioiodine therapy
	39444001 Hypothyroidism due to fibrous invasive thyroiditis
	83728000 Polyglandular autoimmune syndrome, type 2

## Sheet: ST 3. GWAS definitions
GWAS	Cases	Controls	Exclusions	Label in Supplementary Table 4	Cases, n	Controls, n	Total, n
GWAS #1. Thyroid cancer vs. all controls.	At least one thyroid cancer ICD/SNOMED code or positive survey response	Anybody who does not meet the definition for cases.	Optionally if data is available, patients diagnosed with medullary thyroid cancer are excluded from both cases and controls.	thyroid_cancer	21816	2895812	2917628
GWAS #2. Benign goiter vs. all controls	At least one benign nodular goiter ICD/SNOMED code	Anybody who does not meet the definition for cases	Patients diagnosed with thyroid cancer (GWAS # 1 cases) are excluded from both cases and controls.	benign_nodular_goiter	68987	2391458	2460445
GWAS #3. Thyroid cancer vs. benign nodular goiter	At least one thyroid cancer ICD/SNOMED code or positive survey response	At least one benign nodular goiter ICD/SNOMED code	Anybody who does not meet the criteria for cases or controls. Optionally, patients diagnosed with medullary thyroid cancer are excluded from both cases and controls.	tc_vs_bng	10696	42689	53385
GWAS #4. Lymphocytic thyroiditis vs. all controls	At least one lymphocytic thyroiditis ICD/SNOMED code	Anybody who does not meet the definition for cases		lymphocytic_thyroiditis	18331	1797183	1815514
GWAS #5. Graves disease vs. all controls	At least one Graves disease ICD/SNOMED code	Anybody who does not meet the definition for cases		graves	18719	2441938	2460657
GWAS #6. Hypothyroidism vs. all controls	At least one hypothyroidism ICD/SNOMED code or positive survey response	Anybody who does not meet the definition for cases.	Patients diagnosed with other than primary hypothyroidism are excluded from both cases and control	hypothyroidism	257365	2186763	2444128

## Sheet: ST 4. Individual GWAS runs
BIOBANK	GWAS	SEX	ANCESTRY	GWAS_SOFTWARE	Case_Count	Control_Count	Combined	AFR_summix	AMR_summix	EAS_summix	EUR_summix	MID_summix	SAS_summix	intercept_ldsc	intercept_se_ldsc	intercept_upper_ci_95	intercept_lower_ci_95	chisq_mean	genomic_inflation_factor
AoU	tc_vs_bng	both	AFR	REGENIE	174	1940	2114	0.984	0.007	0.001	0.003	0.004	0	0.9492	0.005	0.959	0.9394	0.9651	0.9751
AoU	hypothyroidism	both	AFR	REGENIE	1724	38647	40371	0.992	0.002	0.001	0	0.003	0.002	1.0049	0.0055	1.01568	0.99412	1.0221	1.0195
AoU	benign_nodular_goiter	both	AFR	REGENIE	1940	39032	40972	0.992	0.003	0.001	0	0.003	0	1.0274	0.0054	1.03798	1.01682	1.0429	1.0466
AoU	lymphocytic_thyroiditis	both	AFR	REGENIE	183	40963	41146	0.992	0.005	0.001	0	0.001	0	0.9117	0.0048	0.921108	0.902292	0.9197	0.9374
AoU	graves	both	AFR	REGENIE	392	40754	41146	0.992	0.002	0.001	0.001	0.004	0	0.9791	0.0052	0.989292	0.968908	0.9722	0.978
AoU	thyroid_cancer	both	AFR	REGENIE	174	40972	41146	0.991	0.004	0.001	0	0.003	0	0.9111	0.0047	0.920312	0.901888	0.9239	0.9345
AoU	tc_vs_bng	both	AMR	REGENIE	273	1235	1508	0.051	0.874	0.007	0.048	0.011	0.008	0.9493	0.0066	0.962236	0.936364	0.9396	0.9547
AoU	hypothyroidism	both	AMR	REGENIE	2647	29737	32384	0.007	0.966	0.027	0	0	0	1.0486	0.0075	1.0633	1.0339	1.0603	1.0557
AoU	benign_nodular_goiter	both	AMR	REGENIE	1235	31446	32681	0.007	0.967	0.026	0	0	0	1.0357	0.007	1.04942	1.02198	1.0461	1.0527
AoU	graves	both	AMR	REGENIE	216	32738	32954	0.007	0.967	0.026	0	0	0	0.9446	0.007	0.95832	0.93088	0.9437	0.9489
AoU	lymphocytic_thyroiditis	both	AMR	REGENIE	366	32588	32954	0.008	0.966	0.026	0	0	0	0.9666	0.0065	0.97934	0.95386	0.9613	0.9634
AoU	thyroid_cancer	both	AMR	REGENIE	273	32681	32954	0.009	0.967	0.024	0	0	0	0.9643	0.007	0.97802	0.95058	0.9564	0.9663
AoU	hypothyroidism	both	EAS	REGENIE	226	3794	4020	0.006	0	0.954	0.018	0.002	0.02	0.9768	0.006	0.98856	0.96504	0.9887	1.0016
AoU	benign_nodular_goiter	both	EAS	REGENIE	147	3908	4055	0.007	0	0.955	0.019	0.001	0.019	0.9708	0.0058	0.982168	0.959432	0.978	0.9957
AoU	lymphocytic_thyroiditis	both	EAS	REGENIE	55	4044	4099	0.006	0	0.955	0.019	0.001	0.019	0.8149	0.005	0.8247	0.8051	0.8324	0.8808
AoU	tc_vs_bng	both	EUR	REGENIE	1403	6687	8090	0	0	0	0.932	0.066	0.001	0.9896	0.0058	1.00097	0.978232	0.9972	0.9927
AoU	hypothyroidism	both	EUR	REGENIE	16081	92840	108921	0	0.001	0	0.951	0.045	0.003	1.0181	0.0076	1.033	1.0032	1.1281	1.0926
AoU	benign_nodular_goiter	both	EUR	REGENIE	6687	103904	110591	0	0.001	0	0.95	0.046	0.003	1.0154	0.0062	1.02755	1.00325	1.0614	1.0527
AoU	lymphocytic_thyroiditis	both	EUR	REGENIE	2591	109403	111994	0	0.001	0	0.949	0.046	0.003	1.0117	0.0063	1.02405	0.999352	1.0586	1.0527
AoU	graves	both	EUR	REGENIE	957	111037	111994	0	0.002	0	0.949	0.046	0.003	1.0167	0.0067	1.02983	1.00357	1.022	1.0165
AoU	thyroid_cancer	both	EUR	REGENIE	1403	110591	111994	0	0.001	0	0.95	0.046	0.003	0.9997	0.0059	1.01126	0.988136	1.0221	1.0165
AoU	tc_vs_bng	both	Multi-ancestry	REGENIE	1910	10152	12062	0.178	0.112	0.016	0.633	0.05	0.011	1.0344	0.0061	1.04636	1.02244	1.0473	1.0375
AoU	hypothyroidism	both	Multi-ancestry	REGENIE	21030	167862	188892	0.213	0.187	0.024	0.535	0.026	0.015	1.061	0.0074	1.0755	1.0465	1.1649	1.1144
AoU	benign_nodular_goiter	both	Multi-ancestry	REGENIE	10152	181367	191519	0.213	0.186	0.022	0.537	0.025	0.016	1.0345	0.0069	1.04802	1.02098	1.0617	1.0588
AoU	lymphocytic_thyroiditis	both	Multi-ancestry	REGENIE	3278	190151	193429	0.212	0.186	0.023	0.538	0.026	0.015	1.0222	0.0067	1.03533	1.00907	1.0582	1.0436
AoU	thyroid_cancer	both	Multi-ancestry	REGENIE	1910	191519	193429	0.212	0.185	0.024	0.538	0.026	0.015	1.0138	0.007	1.02752	1.00008	1.0338	1.0345
AoU	graves	both	Multi-ancestry	REGENIE	1619	191810	193429	0.213	0.186	0.023	0.539	0.025	0.015	1.0146	0.0062	1.02675	1.00245	1.0274	1.0195
BBJ	lymphocytic_thyroiditis	both	EAS	SAIGE	648	178961	179609	0.003	0.034	0.963	0	0	0	1.0023	0.0067	1.01543	0.989168	1.018	1.0225
BBJ	hypothyroidism	both	EAS	SAIGE	4212	175373	179585	0.003	0.031	0.966	0	0	0	1.0216	0.0076	1.0365	1.0067	1.0651	1.0527
BBJ	benign_nodular_goiter	both	EAS	SAIGE	1261	177925	179186	0.004	0.028	0.965	0	0	0.002	1.0094	0.007	1.02312	0.99568	1.0112	1.0195
BBJ	tc_vs_bng	both	EAS	SAIGE	423	1261	1684	0.002	0.035	0.955	0	0	0.008	1.0132	0.0062	1.02535	1.00105	1.0097	1.0075
BBJ	graves	both	EAS	SAIGE	2886	176723	179609	0.002	0.035	0.963	0	0	0	0.9911	0.0076	1.006	0.976204	1.0949	1.0375
BBJ	thyroid_cancer	both	EAS	SAIGE	423	179186	179609	0.003	0.03	0.963	0	0	0.004	0.9987	0.0064	1.01124	0.986156	1.0051	1.0046
BioMe	hypothyroidism	both	AFR	SAIGE	945	15369	16314	0.854	0.073	0.013	0.031	0.026	0.004	0.9895	0.0059	1.00106	0.977936	0.9911	0.9957
BioMe	benign_nodular_goiter	both	AFR	SAIGE	1505	15172	16677	0.855	0.071	0.013	0.032	0.023	0.005	1.0053	0.0061	1.01726	0.993344	0.9953	0.9927
BioMe	graves	both	AFR	SAIGE	259	16515	16774	0.854	0.076	0.013	0.029	0.025	0.004	0.993	0.0055	1.00378	0.98222	0.9971	1.0016
BioMe	lymphocytic_thyroiditis	both	AFR	SAIGE	195	16579	16774	0.853	0.076	0.012	0.029	0.025	0.004	0.9946	0.0052	1.00479	0.984408	0.9918	0.9927
BioMe	tc_vs_bng	both	AMR	SAIGE	159	876	1035	0.094	0.755	0.007	0.097	0.047	0	1.0076	0.0065	1.02034	0.99486	0.9907	0.9898
BioMe	hypothyroidism	both	AMR	SAIGE	1397	11733	13130	0.089	0.791	0.007	0.071	0.042	0	0.9968	0.0085	1.01346	0.98014	0.9939	0.9927
BioMe	benign_nodular_goiter	both	AMR	SAIGE	876	12547	13423	0.089	0.792	0.006	0.068	0.044	0	0.9979	0.0075	1.0126	0.9832	0.9938	0.9927
BioMe	thyroid_cancer	both	AMR	SAIGE	159	13423	13582	0.088	0.794	0.008	0.069	0.041	0	1.0262	0.0066	1.03914	1.01326	1.0106	1.0105
BioMe	lymphocytic_thyroiditis	both	AMR	SAIGE	354	13228	13582	0.088	0.797	0.006	0.066	0.043	0	1.0082	0.0076	1.0231	0.993304	0.9977	1.0016
BioMe	graves	both	AMR	SAIGE	167	13415	13582	0.089	0.794	0.007	0.068	0.043	0	0.9688	0.0076	0.983696	0.953904	0.9672	0.9576
BioMe	hypothyroidism	both	EAS	SAIGE	104	1628	1732	0.02	0.01	0.913	0.047	0.01	0	0.9943	0.0064	1.00684	0.981756	1.0038	1.0135
BioMe	benign_nodular_goiter	both	EAS	SAIGE	118	1647	1765	0.019	0.011	0.912	0.045	0.013	0	0.989	0.006	1.00076	0.97724	0.9966	1.0135
BioMe	tc_vs_bng	both	EUR	SAIGE	342	1405	1747	0.003	0.015	0.009	0.712	0.242	0.02	1.0018	0.0064	1.01434	0.989256	0.9931	1.0016
BioMe	hypothyroidism	both	EUR	SAIGE	2268	15699	17967	0.003	0.022	0.009	0.729	0.22	0.018	0.9983	0.0068	1.01163	0.984972	1.0023	1.0046
BioMe	benign_nodular_goiter	both	EUR	SAIGE	1405	16870	18275	0.005	0.022	0.009	0.728	0.218	0.019	0.9964	0.0068	1.00973	0.983072	0.999	1.0016
BioMe	lymphocytic_thyroiditis	both	EUR	SAIGE	1016	17601	18617	0.004	0.023	0.008	0.727	0.218	0.02	0.9988	0.0071	1.01272	0.984884	0.9997	0.9986
BioMe	graves	both	EUR	SAIGE	250	18367	18617	0.003	0.021	0.009	0.725	0.222	0.02	0.9721	0.0065	0.98484	0.95936	0.9801	0.9809
BioMe	thyroid_cancer	both	EUR	SAIGE	342	18275	18617	0.004	0.022	0.009	0.727	0.218	0.019	1.0007	0.0061	1.01266	0.988744	0.9937	0.9927
BioMe	hypothyroidism	both	SAS	SAIGE	198	1549	1747	0.027	0	0.025	0.006	0	0.943	1.0002	0.0061	1.01216	0.988244	1.0011	1.0016
BioMe	benign_nodular_goiter	both	SAS	SAIGE	106	1661	1767	0.027	0	0.026	0.006	0	0.941	0.9892	0.006	1.00096	0.97744	0.9957	0.9986
BioMe	tc_vs_bng	both	Multi-ancestry	SAIGE	630	4010	4640	0.325	0.196	0.041	0.308	0.109	0.022	1.0088	0.0066	1.02174	0.995864	0.9996	1.0046
BioMe	hypothyroidism	both	Multi-ancestry	SAIGE	4912	45978	50890	0.301	0.234	0.044	0.294	0.095	0.032	0.991	0.0064	1.00354	0.978456	0.9999	0.9957
BioMe	benign_nodular_goiter	both	Multi-ancestry	SAIGE	4010	47897	51907	0.303	0.235	0.043	0.29	0.096	0.033	1.0108	0.0061	1.02276	0.998844	1.0069	1.0075
BioMe	graves	both	Multi-ancestry	SAIGE	754	51783	52537	0.301	0.235	0.043	0.29	0.099	0.031	0.9645	0.0057	0.975672	0.953328	0.981	0.9751
BioMe	lymphocytic_thyroiditis	both	Multi-ancestry	SAIGE	1703	50834	52537	0.301	0.234	0.043	0.294	0.097	0.03	1.008	0.0062	1.02015	0.995848	0.9888	0.9839
BioMe	thyroid_cancer	both	Multi-ancestry	SAIGE	630	51907	52537	0.301	0.235	0.043	0.294	0.095	0.033	1.0034	0.0071	1.01732	0.989484	0.9952	0.9927
BioVU	tc_vs_bng	both	AFR	SAIGE	53	331	384	0.969	0.013	0.005	0.001	0.012	0	1.0292	0.0077	1.04429	1.01411	1.0222	1.0345
BioVU	lymphocytic_thyroiditis	both	AFR	SAIGE	89	13259	13348	0.919	0.005	0.005	0.041	0.026	0.003	1.0073	0.0068	1.02063	0.993972	0.9918	0.9927
BioVU	graves	both	AFR	SAIGE	219	13264	13483	0.919	0	0.005	0.049	0.025	0.003	1.0177	0.0073	1.03201	1.00339	1.007	1.0075
BioVU	benign_nodular_goiter	both	AFR	SAIGE	353	13264	13617	0.92	0.002	0.006	0.042	0.027	0.004	1.011	0.0077	1.02609	0.995908	1.0064	1.0016
BioVU	hypothyroidism	both	AFR	SAIGE	1050	13171	14221	0.918	0.001	0.006	0.044	0.028	0.003	1.006	0.0068	1.01933	0.992672	1.0045	1.0075
BioVU	thyroid_cancer	both	AFR	SAIGE	53	14745	14798	0.92	0.002	0.006	0.043	0.025	0.004	0.9976	0.0074	1.0121	0.983096	0.9891	0.9986
BioVU	hypothyroidism	both	EUR	SAIGE	11039	56788	67827	0.003	0.002	0	0.993	0	0.001	1.0054	0.0067	1.01853	0.992268	1.0266	1.0285
BioVU	tc_vs_bng	both	EUR	SAIGE	646	1727	2373	0.002	0.002	0	0.994	0	0.002	0.9961	0.0068	1.00943	0.982772	1.0051	1.0075
BioVU	graves	both	EUR	SAIGE	922	57647	58569	0.004	0.005	0	0.99	0	0	0.9851	0.0072	0.999212	0.970988	1.0063	1.0075
BioVU	lymphocytic_thyroiditis	both	EUR	SAIGE	1271	57587	58858	0.004	0.003	0	0.992	0	0.001	0.9691	0.007	0.98282	0.95538	0.9987	1.0046
BioVU	benign_nodular_goiter	both	EUR	SAIGE	1948	57647	59595	0.004	0.004	0	0.991	0	0.001	0.9964	0.0069	1.00992	0.982876	1.0123	1.0165
BioVU	thyroid_cancer	both	EUR	SAIGE	646	69696	70342	0.004	0.003	0	0.992	0	0.001	0.991	0.0063	1.00335	0.978652	1.0106	1.0165
CCPM	hypothyroidism	both	AFR	REGENIE	283	3060	3343	0.936	0.005	0.003	0.056	0	0	1.0818	0.0064	1.09434	1.06926	1.0898	1.0988
CCPM	benign_nodular_goiter	both	AFR	REGENIE	286	3279	3565	0.936	0.004	0.003	0.057	0	0	1.0687	0.0062	1.08085	1.05655	1.0865	1.0864
CCPM	lymphocytic_thyroiditis	both	AFR	REGENIE	54	3529	3583	0.936	0.003	0.003	0.058	0	0	0.9272	0.0051	0.937196	0.917204	0.9384	0.9489
CCPM	graves	both	AFR	REGENIE	60	3523	3583	0.935	0.003	0.003	0.059	0	0	0.9898	0.0052	0.999992	0.979608	0.9906	1.0075
CCPM	thyroid_cancer	both	AMR	REGENIE	147	11036	11183	0	0.88	0.026	0.094	0	0	1.0001	0.0076	1.015	0.985204	1.008	1.0165
CCPM	tc_vs_bng	both	AMR	REGENIE	147	542	689	0	0.817	0.026	0.156	0	0	1.0191	0.0069	1.03262	1.00558	1.0182	1.0225
CCPM	hypothyroidism	both	AMR	REGENIE	1498	9053	10551	0	0.886	0.025	0.089	0	0	1.0686	0.0094	1.08702	1.05018	1.0805	1.0649
CCPM	benign_nodular_goiter	both	AMR	REGENIE	542	10496	11038	0	0.886	0.023	0.091	0	0	1.0134	0.0079	1.02888	0.997916	1.0097	1.0135
CCPM	graves	both	AMR	REGENIE	151	11036	11187	0	0.886	0.022	0.091	0	0	1.0005	0.008	1.01618	0.98482	1.0091	1.0195
CCPM	lymphocytic_thyroiditis	both	AMR	REGENIE	338	10849	11187	0	0.882	0.024	0.094	0	0	1.0191	0.0067	1.03223	1.00597	1.031	1.0345
CCPM	hypothyroidism	both	EAS	REGENIE	201	1651	1852	0.011	0.002	0.883	0.079	0.001	0.025	0.9755	0.006	0.98726	0.96374	0.9877	0.9839
CCPM	benign_nodular_goiter	both	EAS	REGENIE	112	1822	1934	0.01	0.001	0.884	0.08	0.002	0.023	1.0157	0.0061	1.02766	1.00374	1.0018	1.0135
CCPM	tc_vs_bng	both	EUR	REGENIE	1182	5241	6423	0.001	0	0.002	0.979	0.017	0	1.0245	0.0077	1.03959	1.00941	1.0435	1.0315
CCPM	hypothyroidism	both	EUR	REGENIE	15064	57109	72173	0.001	0.001	0.003	0.982	0.013	0	1.0239	0.0087	1.04095	1.00685	1.1522	1.1019
CCPM	benign_nodular_goiter	both	EUR	REGENIE	5241	70416	75657	0.001	0.002	0.002	0.981	0.013	0	0.9996	0.0072	1.01371	0.985488	1.0256	1.0165
CCPM	thyroid_cancer	both	EUR	REGENIE	1182	75637	76819	0.001	0	0.003	0.982	0.014	0	0.9975	0.0105	1.01808	0.97692	1.0341	1.0165
CCPM	lymphocytic_thyroiditis	both	EUR	REGENIE	3083	73797	76880	0.001	0	0.002	0.981	0.014	0	1.0139	0.0072	1.02801	0.999788	1.0517	1.0315
CCPM	graves	both	EUR	REGENIE	799	76081	76880	0.001	0.001	0.003	0.982	0.014	0	0.9964	0.0068	1.00973	0.983072	1.0248	1.0255
CCPM	hypothyroidism	both	SAS	REGENIE	127	594	721	0.004	0.01	0.011	0.025	0.01	0.941	1.0134	0.0069	1.02692	0.999876	1.0145	1.0285
CCPM	tc_vs_bng	both	Multi-ancestry	REGENIE	1390	6237	7627	0.036	0.078	0.022	0.845	0.012	0.006	1.0417	0.007	1.05542	1.02798	1.0411	1.0405
CCPM	hypothyroidism	both	Multi-ancestry	REGENIE	17202	71708	88910	0.036	0.111	0.024	0.81	0.009	0.009	1.0449	0.0088	1.06215	1.02765	1.156	1.0957
CCPM	benign_nodular_goiter	both	Multi-ancestry	REGENIE	6237	86980	93217	0.038	0.11	0.024	0.811	0.009	0.009	1.0046	0.0078	1.01989	0.989312	1.0255	1.0225
CCPM	thyroid_cancer	both	Multi-ancestry	REGENIE	1390	93195	94585	0.037	0.113	0.024	0.809	0.008	0.008	1.0126	0.0074	1.0271	0.998096	1.028	1.0195
CCPM	graves	both	Multi-ancestry	REGENIE	1063	93588	94651	0.038	0.111	0.024	0.81	0.008	0.009	1.0044	0.0068	1.01773	0.991072	1.0144	1.0135
CCPM	lymphocytic_thyroiditis	both	Multi-ancestry	REGENIE	3548	91103	94651	0.037	0.11	0.024	0.809	0.01	0.009	1.0245	0.0073	1.03881	1.01019	1.063	1.0436
CKB	tc_vs_bng	both	EAS	SAIGE	147	432	579	0.01	0	0.986	0.001	0.004	0	1.03	0.0061	1.04196	1.01804	1.0211	1.0255
CKB	thyroid_cancer	both	EAS	SAIGE	147	77042	77189	0.004	0.002	0.985	0.007	0.002	0	1.0117	0.0065	1.02444	0.99896	1.003	1.0105
CKB	benign_nodular_goiter	both	EAS	SAIGE	432	76690	77122	0.005	0.006	0.983	0.004	0.002	0	1.0025	0.0063	1.01485	0.990152	0.9998	1.0016
CKB	hypothyroidism	both	EAS	SAIGE	81	77123	77204	0.005	0.003	0.985	0.002	0.005	0	0.9941	0.0062	1.00625	0.981948	0.9979	0.9986
DECODE	thyroid_cancer	both	EUR	SAIGE	1152	313344	314496	0	0	0	1	0	0	0.996	0.0065	1.00874	0.98326	1.0035	0.9957
EXCEED	benign_nodular_goiter	both	EUR	REGENIE	58	4352	4410	0	0	0	1	0	0	0.8297	0.0053	0.840088	0.819312	0.836	0.867
EXCEED	hypothyroidism	both	EUR	REGENIE	337	4067	4404	0	0	0	1	0	0	0.9717	0.0051	0.981696	0.961704	0.9692	0.9721
FinnGen	benign_nodular_goiter	both	EUR	SAIGE	8337	424208	432545	0	0	0.05	0.949	0	0.001	1.0756	0.0147	1.10441	1.04679	1.2864	1.1333
FinnGen	graves	both	EUR	SAIGE	3962	496386	500348	0	0	0.049	0.947	0	0.005	1.0423	0.009	1.05994	1.02466	1.1276	1.0957
FinnGen	hypothyroidism	both	EUR	SAIGE	54752	362639	417391	0	0	0.05	0.949	0	0.001	1.2614	0.0229	1.30628	1.21652	1.8483	1.4673
FinnGen	lymphocytic_thyroiditis	both	EUR	SAIGE	688	362639	363327	0	0	0.048	0.951	0	0.002	1.0065	0.0076	1.0214	0.991604	1.0202	1.0195
FinnGen	thyroid_cancer	both	EUR	SAIGE	2859	378749	381608	0	0	0.052	0.947	0	0.001	1.0162	0.0104	1.03658	0.995816	1.1065	1.0833
GHI	benign_nodular_goiter	both	Multi-ethnic	REGENIE	2107	15148	17255	0.052	0.08	0.041	0.704	0.081	0.042	0.9698	0.0142	0.997632	0.941968	0.9911	0.978
GHI	graves	both	Multi-ethnic	REGENIE	320	17257	17577	0.053	0.079	0.043	0.706	0.081	0.04	0.9283	0.0146	0.956916	0.899684	0.908	0.9174
GHI	hypothyroidism	both	Multi-ethnic	REGENIE	3724	13125	16849	0.052	0.081	0.042	0.704	0.08	0.041	1.0144	0.0123	1.03851	0.990292	0.9999	0.9986
GHI	lymphocytic_thyroiditis	both	Multi-ethnic	REGENIE	793	16784	17577	0.052	0.079	0.042	0.705	0.081	0.04	0.9561	0.0164	0.988244	0.923956	0.9771	0.9809
GHI	tc_vs_bng	both	Multi-ethnic	REGENIE	308	2107	2415	0.064	0.06	0.035	0.707	0.104	0.029	0.81	0.0134	0.836264	0.783736	0.8517	0.8505
GHI	thyroid_cancer	both	Multi-ethnic	REGENIE	308	17255	17563	0.053	0.079	0.042	0.704	0.082	0.041	0.8952	0.0144	0.923424	0.866976	0.9244	0.9288
HUNT	hypothyroidism	both	EUR	SAIGE	2966	68828	71794	0	0	0.007	0.993	0	0	1.0242	0.0066	1.03714	1.01126	1.0571	1.0496
HUNT	thyroid_cancer	both	EUR	SAIGE	196	72213	72409	0	0	0.005	0.995	0	0	1.0102	0.0062	1.02235	0.998048	1.0164	1.0285
HUNT	tc_vs_bng	both	EUR	SAIGE	196	1094	1290	0	0	0.003	0.997	0	0	1.0192	0.0068	1.03253	1.00587	1.0188	1.0285
HUNT	benign_nodular_goiter	both	EUR	SAIGE	1094	71315	72409	0	0	0.006	0.994	0	0	0.995	0.0075	1.0097	0.9803	1.0149	1.0046
HUNT	graves	both	EUR	SAIGE	486	71923	72409	0	0	0.006	0.994	0	0	0.9905	0.0065	1.00324	0.97776	1.0056	1.0075
HUNT	lymphocytic_thyroiditis	both	EUR	SAIGE	52	72357	72409	0	0	0.006	0.994	0	0	0.9972	0.0067	1.01033	0.984068	1.0007	1.0165
KCPS2	thyroid_cancer	both	EAS	SAIGE	3876	149882	153758	1.77e-15	0.0516	0.948	-2.37e-15	6.43e-16	-4.15e-15	0.9959	0.0095	1.01452	0.97728	1.0605	1.0225
LatvianBiobank	benign_nodular_goiter	both	EUR	SAIGE	87	3766	3853	0	0	0.032	0.968	0	0	1.0006	0.006	1.01236	0.98884	1.006	1.0135
LatvianBiobank	thyroid_cancer	both	EUR	SAIGE	55	3700	3755	0.001	0	0.033	0.966	0	0	1.0008	0.0069	1.01432	0.987276	0.9973	1.0075
LatvianBiobank	graves	both	EUR	SAIGE	171	3688	3859	0	0	0.032	0.967	0	0	0.998	0.0063	1.01035	0.985652	0.9912	0.9986
LatvianBiobank	hypothyroidism	both	EUR	SAIGE	99	3751	3850	0	0	0.036	0.964	0	0	0.9924	0.007	1.00612	0.97868	1.0057	1.0165
LatvianBiobank	lymphocytic_thyroiditis	both	EUR	SAIGE	259	3600	3859	0.001	0	0.034	0.966	0	0	0.9834	0.0064	0.995944	0.970856	1.0017	0.9957
MGBB	tc_vs_bng	both	AFR	SAIGE	52	352	404	1	0	0	0	0	0	1.0063	0.006	1.01806	0.99454	1.0032	1.0105
MGBB	hypothyroidism	both	AFR	SAIGE	285	1967	2252	1	0	0	0	0	0	1.0097	0.0056	1.02068	0.998724	0.9974	1.0016
MGBB	benign_nodular_goiter	both	AFR	SAIGE	352	1952	2304	1	0	0	0	0	0	1.0107	0.0064	1.02324	0.998156	0.994	0.9986
MGBB	graves	both	AFR	SAIGE	87	2269	2356	1	0	0	0	0	0	0.9908	0.0059	1.00236	0.979236	0.9954	1.0135
MGBB	thyroid_cancer	both	AFR	SAIGE	52	2304	2356	1	0	0	0	0	0	0.9983	0.0058	1.00967	0.986932	0.9889	1.0075
MGBB	tc_vs_bng	both	AMR	SAIGE	62	269	331	0.073	0.858	0.001	0.037	0.031	0	1.0063	0.0066	1.01924	0.993364	0.9907	0.9986
MGBB	hypothyroidism	both	AMR	SAIGE	407	2290	2697	0.063	0.888	0.001	0.032	0.016	0	1.0131	0.0079	1.02858	0.997616	0.9989	0.9957
MGBB	benign_nodular_goiter	both	AMR	SAIGE	269	2481	2750	0.064	0.889	0.001	0.031	0.016	0	0.999	0.0072	1.01311	0.984888	0.9981	0.9957
MGBB	graves	both	AMR	SAIGE	56	2756	2812	0.064	0.883	0.001	0.037	0.016	0	0.9943	0.0075	1.009	0.9796	0.9926	0.9986
MGBB	thyroid_cancer	both	AMR	SAIGE	62	2750	2812	0.064	0.882	0.001	0.034	0.019	0	0.9942	0.0069	1.00772	0.980676	0.9848	0.9986
MGBB	lymphocytic_thyroiditis	both	AMR	SAIGE	84	2728	2812	0.063	0.887	0	0.033	0.017	0	1.0047	0.0076	1.0196	0.989804	0.9967	1.0105
MGBB	hypothyroidism	both	SAS	SAIGE	84	425	509	0.002	0.004	0	0.031	0	0.962	0.9987	0.0077	1.01379	0.983608	0.9972	1.0046
MGBB	hypothyroidism	both	EAS	SAIGE	94	872	966	0.005	0	0.976	0	0.009	0.009	0.9958	0.0073	1.01011	0.981492	1.0076	1.0255
MGBB	benign_nodular_goiter	both	EAS	SAIGE	75	904	979	0.005	0	0.976	0	0.01	0.008	0.9991	0.008	1.01478	0.98342	0.9941	1.0135
MGBB	tc_vs_bng	both	EUR	SAIGE	1230	3990	5220	0	0	0	0.956	0.044	0	0.9953	0.0062	1.00745	0.983148	1.0024	0.9927
MGBB	hypothyroidism	both	EUR	SAIGE	6739	30494	37233	0	0	0	0.965	0.035	0	1.003	0.008	1.01868	0.98732	1.0234	1.0165
MGBB	benign_nodular_goiter	both	EUR	SAIGE	3990	33816	37806	0	0	0	0.964	0.036	0	1.0118	0.0069	1.02532	0.998276	1.0213	1.0135
MGBB	lymphocytic_thyroiditis	both	EUR	SAIGE	1487	37549	39036	0	0.001	0	0.962	0.037	0	1.012	0.0068	1.02533	0.998672	1.0055	1.0105
MGBB	graves	both	EUR	SAIGE	681	38355	39036	0	0	0	0.964	0.036	0	1.0093	0.0068	1.02263	0.995972	1.0019	1.0075
MGBB	thyroid_cancer	both	EUR	SAIGE	1230	37806	39036	0	0	0	0.964	0.036	0	0.9993	0.0068	1.01263	0.985972	1.0059	0.9898
MGI	tc_vs_bng	both	EUR	SAIGE	1007	2827	3834	0	0	0.001	0.999	0	0	0.9858	0.0058	0.997168	0.974432	0.9924	0.9927
MGI	hypothyroidism	both	EUR	SAIGE	7033	41182	48215	0	0	0.001	0.999	0	0	0.9584	0.0062	0.970552	0.946248	0.997	0.9809
MGI	benign_nodular_goiter	both	EUR	SAIGE	2827	46352	49179	0	0	0	1	0	0	0.9779	0.0056	0.988876	0.966924	1.0028	0.9986
MGI	thyroid_cancer	both	EUR	SAIGE	1007	49179	50186	0	0	0.001	0.999	0	0	0.9842	0.0061	0.996156	0.972244	0.9925	0.9809
MGI	graves	both	EUR	SAIGE	555	49361	49916	0	0	0	1	0	0	0.9925	0.0061	1.00446	0.980544	0.9948	0.9986
MGI	lymphocytic_thyroiditis	both	EUR	SAIGE	818	49368	50186	0	0	0	1	0	0	0.9689	0.0064	0.981444	0.956356	0.9896	0.9839
MGI	tc_vs_bng	both	Multi-ancestry	SAIGE	1379	4132	5511	0.102	0.023	0.024	0.829	0.017	0.005	0.9746	0.0065	0.98734	0.96186	0.9756	0.9692
MGI	hypothyroidism	both	Multi-ancestry	SAIGE	9235	58279	67514	0.08	0.031	0.025	0.843	0.013	0.008	0.9548	0.0068	0.968128	0.941472	1.0078	0.978
MGI	benign_nodular_goiter	both	Multi-ancestry	SAIGE	4132	64755	68887	0.08	0.033	0.026	0.838	0.013	0.009	0.9845	0.0063	0.996848	0.972152	1.0034	1.0046
MGI	thyroid_cancer	both	Multi-ancestry	SAIGE	1379	68887	70266	0.081	0.029	0.027	0.843	0.012	0.008	0.985	0.0067	0.998132	0.971868	0.9905	0.9751
MGI	lymphocytic_thyroiditis	both	Multi-ancestry	SAIGE	1145	69121	70266	0.08	0.033	0.026	0.839	0.015	0.006	0.978	0.0062	0.990152	0.965848	1.0064	1.0075
MGI	graves	both	Multi-ancestry	SAIGE	866	69400	70266	0.08	0.027	0.025	0.845	0.012	0.011	0.9976	0.0066	1.01054	0.984664	1.0011	0.9957
MVP	graves	both	AFR	SAIGE	1020	120535	121555	0.976	0	0.01	0.014	0	0	1.0028	0.0062	1.01495	0.990648	1.0272	1.0285
MVP	thyroid_cancer	both	EUR	SAIGE	2370	448487	450857	0.013	0	0.006	0.973	0.006	0.001	1.003	0.0067	1.01613	0.989868	1.0494	1.0345
MVP	benign_nodular_goiter	both	AFR	SAIGE	4160	116022	120182	0.975	0	0.01	0.014	0.001	0	1.0051	0.0066	1.01804	0.992164	1.06	1.0588
MVP	benign_nodular_goiter	both	AMR	SAIGE	1180	58198	59378	0.002	0.893	0.031	0.063	0	0.011	1.0064	0.0065	1.01914	0.99366	1.0119	1.0135
MVP	graves	both	EUR	SAIGE	1672	448997	450669	0.013	0	0.008	0.972	0.005	0.001	1.0152	0.0067	1.02833	1.00207	1.0517	1.0405
MVP	hypothyroidism	both	AFR	SAIGE	7603	112167	119770	0.975	0	0.007	0.013	0.002	0.003	1.0186	0.0058	1.02997	1.00723	1.071	1.071
MVP	hypothyroidism	both	AMR	SAIGE	6082	52666	58748	0.003	0.897	0.026	0.063	0	0.012	1.0397	0.009	1.05734	1.02206	1.0776	1.0527
MVP	benign_nodular_goiter	both	EUR	SAIGE	12152	433970	446122	0.013	0.001	0.008	0.972	0.004	0.002	1.0508	0.0079	1.06628	1.03532	1.1331	1.1019
MVP	hypothyroidism	both	EUR	SAIGE	62814	378321	441135	0.014	0	0.009	0.967	0.008	0.002	1.316	0.0147	1.34481	1.28719	1.9021	1.5217
MVP	benign_nodular_goiter	both	Multi-ancestry	SAIGE	17492	608190	625682	0.223	0.078	0.007	0.693	0	0	0.9973	0.0083	1.01357	0.981032	1.0732	1.0285
MVP	graves	both	Multi-ancestry	SAIGE	2971	629073	632044	0.22	0.086	0.005	0.689	0	0	0.9652	0.0064	0.977744	0.9652	0.9949	0.978
MVP	hypothyroidism	both	Multi-ancestry	SAIGE	76897	549514	626411	0.223	0.082	0.015	0.68	0	0	1.0048	0.0117	1.02773	0.981868	1.367	1.1555
MVP	thyroid_cancer	both	Multi-ancestry	SAIGE	3103	629416	632519	0.223	0.082	0.008	0.687	0	0	0.9802	0.0068	0.993528	0.966872	1.0161	1.0016
PMBB	tc_vs_bng	both	AFR	SAIGE	172	1249	1421	0.975	0.003	0.003	0.015	0.002	0.003	1.0105	0.006	1.02226	0.99874	1.0098	1.0195
PMBB	hypothyroidism	both	AFR	SAIGE	800	10068	10868	0.961	0.006	0.006	0.024	0.002	0.001	1.0097	0.0058	1.02107	0.998332	1.0048	1.0046
PMBB	benign_nodular_goiter	both	AFR	SAIGE	1249	9775	11024	0.962	0.006	0.005	0.024	0.002	0.001	1.0061	0.0059	1.01766	0.994536	1.0102	1.0165
PMBB	thyroid_cancer	both	AFR	SAIGE	172	11024	11196	0.962	0.005	0.006	0.026	0.001	0	1.0002	0.0067	1.01333	0.987068	1.0018	1.0105
PMBB	graves	both	AFR	SAIGE	233	10963	11196	0.962	0.007	0.006	0.023	0.002	0	1.0117	0.0047	1.02091	1.00249	1.0049	1.0075
PMBB	lymphocytic_thyroiditis	both	AFR	SAIGE	104	11092	11196	0.962	0.006	0.005	0.027	0.001	0	0.9965	0.0051	1.0065	0.986504	1.0099	1.0195
PMBB	hypothyroidism	both	AMR	SAIGE	81	589	670	0.024	0.799	0.008	0.145	0.024	0	1.0073	0.0074	1.0218	0.992796	1.0097	1.0105
PMBB	tc_vs_bng	both	EUR	SAIGE	953	2061	3014	0.002	0	0.001	0.875	0.113	0.008	1	0.0058	1.01137	0.988632	1.0142	1.0105
PMBB	benign_nodular_goiter	both	EUR	SAIGE	2061	27143	29204	0.001	0.003	0.002	0.892	0.098	0.004	0.9959	0.0066	1.00884	0.982964	0.9995	1.0046
PMBB	hypothyroidism	both	EUR	SAIGE	4739	24512	29251	0.001	0.006	0.001	0.888	0.097	0.007	0.9979	0.0059	1.00946	0.986336	1.0196	1.0165
PMBB	lymphocytic_thyroiditis	both	EUR	SAIGE	707	29450	30157	0.001	0.005	0.002	0.89	0.097	0.005	1.0022	0.0062	1.01435	0.990048	1.0006	1.0046
PMBB	graves	both	EUR	SAIGE	284	29873	30157	0.001	0.005	0	0.891	0.096	0.006	1.0116	0.0062	1.02375	0.999448	0.9991	0.9986
PMBB	thyroid_cancer	both	EUR	SAIGE	953	29204	30157	0.001	0.005	0.001	0.889	0.096	0.008	0.9926	0.0063	1.00495	0.980252	1.0175	1.0195
PMBB	hypothyroidism	both	SAS	SAIGE	101	455	556	0.019	0.003	0.01	0.077	0.007	0.884	1.0315	0.0061	1.04346	1.01954	1.0289	1.0405
QSkin	thyroid_cancer	both	EUR	SAIGE	75	16814	16889	-6.03e-11	1.78e-11	-5.43e-11	1	2.59e-11	8.44e-12	0.9908	0.0063	1.0031	0.9784	0.9976	1.0046
UKBB	tc_vs_bng	both	EUR	REGENIE	1025	2956	3981	0	0	0	1	0	0	1.0213	0.0063	1.03365	1.00895	1.0325	1.0285
UKBB	hypothyroidism	both	EUR	REGENIE	34377	417859	452236	0	0	0	1	0	0	1.0802	0.0129	1.10548	1.05492	1.6114	1.2831
UKBB	benign_nodular_goiter	both	EUR	REGENIE	2956	450953	453909	0	0	0	1	0	0	0.9965	0.0074	1.011	0.981996	1.0692	1.0436
UKBB	graves	both	EUR	REGENIE	1038	453896	454934	0	0	0	1	0	0	1.0034	0.0062	1.01555	0.991248	1.0106	1.0105
UKBB	lymphocytic_thyroiditis	both	EUR	REGENIE	406	454528	454934	0	0	0	1	0	0	0.9672	0.0058	0.978568	0.955832	0.9771	0.9868
UKBB	thyroid_cancer	both	EUR	REGENIE	1025	453909	454934	0	0	0	1	0	0	0.9909	0.0067	1.00403	0.977768	1.019	1.0255
UKBB	tc_vs_bng	both	Multi-ancestry	REGENIE	1145	3285	4430	0.044	0	0.006	0.931	0	0.019	1.0293	0.0066	1.04224	1.01636	1.0409	1.0375
UKBB	hypothyroidism	both	Multi-ancestry	REGENIE	36499	446885	483384	0.029	0.001	0.004	0.956	0	0.011	1.077	0.0134	1.10326	1.05074	1.6193	1.2831
UKBB	benign_nodular_goiter	both	Multi-ancestry	REGENIE	3285	481889	485174	0.03	0	0.004	0.955	0	0.011	1.002	0.0071	1.01592	0.988084	1.0767	1.0436
UKBB	graves	both	Multi-ancestry	REGENIE	1139	485180	486319	0.029	0	0.005	0.955	0	0.01	1.0021	0.006	1.01386	0.99034	1.015	1.0195
UKBB	lymphocytic_thyroiditis	both	Multi-ancestry	REGENIE	434	485885	486319	0.03	0	0.005	0.956	0	0.01	0.9702	0.0057	0.981372	0.959028	0.9794	0.9957
UKBB	thyroid_cancer	both	Multi-ancestry	REGENIE	1145	485174	486319	0.028	0	0.005	0.956	0	0.011	0.9941	0.0071	1.00802	0.980184	1.0236	1.0315

## Sheet: ST 5. Independent loci
Independent genetic loci associated with thyroid diseases
Phenotype	Variant type, N		Variant location, N
	Known	Novel	Exonic	3’UTR	5’UTR	Upstream	Downstream	ncRNA exonic	Intronic	ncRNA intronic	Intergenic	Total
Thyroid cancer	26	63	6	4		1	2		35	11	30	89
Benign nodular goiter	23	90	5	1			1		57	12	37	113
Graves' disease	39	80	4	1			5		61	7	41	119
Hypothyroidism	186	320	28	13	5	10	4	5	231	37	173	506
Lymphocytic thyroiditis	39	17	3	2		1	2		23	4	21	56
Total	313	570	46	21	5	12	14	5	407	71	302	883
Counts of variants (N) by type and location are shown. Variant type was determined based on genetic associations reported in the NHGRI-EBI GWAS catalog (April 2024, version 1.0.2).
The variant location was extracted from the ANNOVAR annotation.

## Sheet: ST 6.1. Thyroid cancer
Endpoint	Meta-analysis	Category	ID	CHR	POS(hg38)	REF	ALT(effect)	rsID	Func.refGene	Gene.refGene	Gene.TWAS	Gene.PrediXscan	GeneDetail.refGene	ExonicFunc.refGene	allele frequency (ALT)	beta (ALT)	se	p-value	p-value for heterogeneity (Cochran’s Q)	Ancestry*	Number of data sets (per biobank per ancestry)	direction_ALT	number of biobanks	number biobanks with significant association (p-value < 5E-8)	minimum p-value among all biobanks	QC_strand_Flip (flag to indicate whether this variant had a strand flip in any data set)	QC_Freq diff than gnomAD (flag to indicate whether this variant failed the AF QC (compared to gnomAD) in any data set)	PUBMEDID	FIRST AUTHOR	MAPPED_GENE	SNP_GENE_IDS	SNPS	CATALOG_PVALUE	DISEASE/TRAIT
thyroid_cancer	mixed	Novel	1:965350:G:A	1	965350	G	A	rs3935066	UTR3	KLHL17		KLHL17	NM_198317:c.*159G>A	.	0.7684	-0.1152	0.016	5.301e-13	0.851261	eur,mixed,eas,amr,afr	15	--?---?--+-?---?-??-?-	12	0	5.00091e-07	PASS	FALSE
thyroid_cancer	mixed	Novel	1:9159407:T:G	1	9159407	T	G	rs797256	ncRNA_intronic	MIR34AHG			.	.	0.881	0.1363	0.0196	3.341e-12	0.23585	eur,mixed,eas,amr,afr	21	++++-+-++++++++-++-+?+	17	0	1.53246e-05	PASS	FALSE
thyroid_cancer	mixed	Novel	1:11802157:T:C	1	11802157	T	C	rs9651118	intronic	MTHFR	SBF1P2		.	.	0.2506	-0.1113	0.0136	2.642e-16	0.461595	eur,mixed,eas,amr,afr	17	?---?-----+?--+--?--?+	14	1	1.45967e-08	PASS	FALSE
thyroid_cancer	eur	Novel	1:11802157:T:C	1	11802157	T	C	rs9651118	intronic	MTHFR	SBF1P2		.	.	0.2127	-0.1026	0.0179	1.001e-08	0.447775	eur	11	--?-?------?-?+	11	0	0.00275603	PASS	FALSE
thyroid_cancer	eas	Novel	1:11802157:T:C	1	11802157	T	C	rs9651118	intronic	MTHFR			.	.	0.3576	-0.1325	0.0235	1.823e-08	0.596271	eas	3	---	3	1	1.45967e-08	PASS	FALSE
thyroid_cancer	eur	Novel	1:16244463:G:A*	1	16244463	G	A	rs77714604	intergenic	CPLANE2;FBXO42			dist=7280;dist=2377	.	0.0006	1.4631	0.2471	3.202e-09	0.152463	eur	4	+?+?????-?+????	4	0	3.441e-06	PASS	FALSE
thyroid_cancer	mixed	Novel	1:19534612:A:G	1	19534612	A	G	rs10917477	intergenic	CAPZB;LOC105378614	CAPZB,NBL1	CAPZB	dist=49073;dist=57190	.	0.4306	-0.0659	0.0104	2.245e-10	0.275122	eur,mixed,eas,amr,afr	22	--------------+-------	18	0	3.64617e-05	PASS	FALSE
thyroid_cancer	eas	Novel	1:19534947:T:A	1	19534947	T	A	rs10917478	intergenic	CAPZB;LOC105378614			dist=49408;dist=56855	.	0.2741	-0.138	0.0251	4.074e-08	0.962295	eas	3	---	3	0	5.72174e-07	PASS	FALSE
thyroid_cancer	eur	Novel	1:61144377:G:A	1	61144377	G	A	rs334725	intronic	NFIA	NFIA		.	.	0.9443	-0.1653	0.0302	4.652e-08	0.433232	eur	13	-+?-++-------?+	13	0	0.000118451	PASS	FALSE
thyroid_cancer	mixed	Novel	1:61153384:C:T	1	61153384	C	T	rs334701	intronic	NFIA	NFIA		.	.	0.8954	-0.1217	0.0172	1.339e-12	0.0354413	eur,mixed,eas,amr,afr	21	---+--+----------+--?+	17	0	0.000221	PASS	FALSE
thyroid_cancer	mixed	Novel	1:107813097:C:T	1	107813097	C	T	rs78495697	intronic	VAV3	VAV3-AS1,VAV3		.	.	0.1772	-0.1696	0.0165	6.843e-25	0.0146847	eur,mixed,eas,amr,afr	21	?---+--+--+-----------	17	1	9.56327e-21	PASS	FALSE
thyroid_cancer	eur	Novel	1:107813097:C:T	1	107813097	C	T	rs78495697	intronic	VAV3	VAV3-AS1,VAV3		.	.	0.0884	-0.135	0.0243	2.848e-08	0.775983	eur	14	----+------?---	14	0	4.604e-05	PASS	FALSE
thyroid_cancer	eas	Novel	1:107827250:G:A	1	107827250	G	A	rs17020141	intronic	VAV3			.	.	0.2922	-0.2344	0.0253	1.747e-20	0.00194404	eas	3	---	3	1	4.8034e-21	PASS	FALSE
thyroid_cancer	eur	Novel	1:113318157:C:A*	1	113318157	C	A	rs12061333	intergenic	LOC643441;MAGI3			dist=111904;dist=72358	.	0.2087	0.0862	0.0153	1.61e-08	0.11633	eur	14	+-?+--+++++++--	14	0	1.767e-05	PASS	FALSE
thyroid_cancer	mixed	Novel	1:113912120:A:T	1	113912120	A	T	rs35397235	exonic	DCLRE1B		PTPN22	.	nonsynonymous SNV	0.0017	0.7759	0.1201	1.048e-10	0.253957	eur,mixed	10	?+-?????+???+??+++++?-	10	1	2.41e-09	PASS	FALSE
thyroid_cancer	eur	Novel	1:113912120:A:T	1	113912120	A	T	rs35397235	exonic	DCLRE1B			.	nonsynonymous SNV	0.0021	0.7759	0.1264	8.234e-10	0.528771	eur	10	+?+-??+++++?+?-	10	0	3.431e-06	PASS	FALSE
thyroid_cancer	mixed	Novel	1:156230654:G:C	1	156230654	G	C	rs2758605	intronic	PMF1;PMF1-BGLAP	SLC25A44,KHDC4,PMF1	SLC25A44	.	.	0.3528	0.0725	0.0103	1.648e-12	0.158932	eur,mixed,eas,amr,afr	22	+-+-++++++-+++-+-++++-	18	1	3.00502e-08	PASS	FALSE
thyroid_cancer	mixed	Novel	1:163341309:G:A	1	163341309	G	A	rs7540591	intronic	NUF2			.	.	0.5551	-0.0681	0.0103	4.317e-11	0.98262	eur,mixed,eas,amr,afr	21	------++--+---+-----?-	17	0	0.000773589	PASS	FALSE
thyroid_cancer	mixed	Novel	1:187284922:A:G	1	187284922	A	G	rs551655362	ncRNA_intronic	LINC01036			.	.	0.002	1.8115	0.3234	2.124e-08	0.304518	afr,mixed	4	?+?????+??+????????+??	4	1	1.97e-08	PASS	FALSE
thyroid_cancer	eur	Novel	1:201779672:T:C*	1	201779672	T	C	rs536070	ncRNA_intronic	IPO9-AS1			.	.	0.3948	-0.069	0.0124	2.936e-08	0.910816	eur	15	-+---+---------	15	0	0.0006918	PASS	FALSE
thyroid_cancer	mixed	Previously reported	1:218515813:T:C	1	218515813	T	C	rs3009947	ncRNA_intronic	LINC02869;MIR548F3	TGFB2-AS1,TGFB2	TGFB2	.	.	0.4374	0.1356	0.0104	4.074e-39	0.266434	eur,mixed,eas,amr,afr	22	+++-+++++++-++-+++++++	18	2	4.15451e-09	PASS	FALSE	36777996	Zhou W	MIR548F3		rs796395	1.06e-13	Thyroid cancer
thyroid_cancer	eur	Previously reported	1:218524685:C:T	1	218524685	C	T	rs1690789	ncRNA_intronic	LINC02869;MIR548F3	TGFB2-AS1,TGFB2	TGFB2	.	.	0.478	0.1569	0.0122	1.079e-37	0.901382	eur	14	++?++++++++++++	14	2	1.69875e-08	PASS	FALSE	36777996	Zhou W	MIR548F3		rs796395	1.06e-13	Thyroid cancer
thyroid_cancer	eur	Previously reported	1:233276358:T:C	1	233276358	T	C	rs12130559	intronic	PCNX2			.	.	0.2065	-0.164	0.0154	1.254e-26	0.0013588	eur	15	-------------+-	15	1	9.762e-09	PASS	FALSE	36777996;28195142	Zhou W,Gudmundsson J	PCNX2,PCNX2	None,ENSG00000135749	rs12130559,rs12129938	1.82e-10,4e-11	Thyroid cancer,Thyroid cancer
thyroid_cancer	mixed	Previously reported	1:233276649:G:A	1	233276649	G	A	rs12133184	intronic	PCNX2			.	.	0.1836	-0.1635	0.0137	6.502e-33	0.0267539	eur,mixed,eas,amr,afr	20	-----------?--+--?--+-	17	2	4.30665e-11	PASS	FALSE	36777996;28195142	Zhou W,Gudmundsson J	PCNX2,PCNX2	None,ENSG00000135749	rs12130559,rs12129938	1.82e-10,4e-11	Thyroid cancer,Thyroid cancer
thyroid_cancer	eas	Previously reported	1:233280986:C:CATT	1	233280986	C	CATT	rs35734486	intronic	PCNX2			.	.	0.8699	0.2466	0.0373	3.728e-11	0.563665	eas	2	?++	2	1	4.40807e-11	PASS	FALSE	36777996;28195142	Zhou W,Gudmundsson J	PCNX2,PCNX2	None,ENSG00000135749	rs12130559,rs12129938	1.82e-10,4e-11	Thyroid cancer,Thyroid cancer
thyroid_cancer	mixed	Novel	1:241864725:C:T	1	241864725	C	T	rs1635509	intronic	EXO1			.	.	0.6031	0.0605	0.0107	1.482e-08	0.876648	eur,mixed,eas,amr,afr	21	++++++-+?+-+++++++-+++	18	0	0.000987	PASS	FALSE
thyroid_cancer	eas	Previously reported	1:243271625:C:G	1	243271625	C	G	rs12755452	intronic	SDCCAG8			.	.	0.1967	0.1703	0.0263	8.947e-11	0.529521	eas	3	+++	3	1	2.84319e-10	PASS	FALSE	36777996	Zhou W	SDCCAG8		rs2490395	2.5e-09	Thyroid cancer
thyroid_cancer	mixed	Previously reported	1:243302347:GA:G	1	243302347	GA	G	rs35702682	intronic	SDCCAG8	FCF1P7,SDCCAG8	SDCCAG8	.	.	0.2718	0.1308	0.0124	5.089e-26	0.581997	eur,mixed,eas,amr,afr	15	+++??++++++?++-++?+???	12	2	9.67914e-10	PASS	FALSE	36777996	Zhou W	SDCCAG8		rs2490395	2.5e-09	Thyroid cancer
thyroid_cancer	eur	Previously reported	1:243307890:A:G	1	243307890	A	G	rs953492	intronic	SDCCAG8	SDCCAG8,FCF1P7	SDCCAG8	.	.	0.5275	-0.1026	0.0123	6.53e-17	0.516416	eur	14	--?------------	14	1	1.88995e-08	PASS	FALSE	36777996	Zhou W	SDCCAG8		rs2490395	2.5e-09	Thyroid cancer
thyroid_cancer	mixed	Novel	2:74763758:G:A	2	74763758	G	A	rs7574100	intergenic	SEMA4F;HK2			dist=79904;dist=70369	.	0.6046	-0.0581	0.0105	2.719e-08	0.909105	eur,mixed,eas,amr,afr	21	----+++---++--------?+	17	0	0.000482892	PASS	FALSE
thyroid_cancer	eas	Novel	2:113292944:CTT:C	2	113292944	CTT	C	rs35916781	intergenic	PAX8;CBWD2			dist=14023;dist=144745	.	0.7706	0.1635	0.0271	1.557e-09	0.584323	eas	3	+++	3	0	9.39668e-08	PASS	FALSE
thyroid_cancer	mixed	Novel	2:113302127:T:C	2	113302127	T	C	rs1823093	intergenic	PAX8;CBWD2			dist=23206;dist=135564	.	0.8465	0.0965	0.0156	6.077e-10	0.411773	eur,mixed,eas,amr,afr	18	++?+++-++++?++++-?++?+	15	0	1.72105e-06	PASS	FALSE
thyroid_cancer	mixed	Novel	2:176878031:C:T	2	176878031	C	T	rs369713868	intergenic	LINC01117;LOC105373759			dist=222073;dist=333364	.	0.001	1.6512	0.2654	4.917e-10	0.00146235	afr,mixed	4	?+?????-???-???????+??	4	1	8.26e-13	PASS	FALSE
thyroid_cancer	eas	Previously reported	2:217430192:T:C	2	217430192	T	C	rs10181989	ncRNA_intronic	DIRC3			.	.	0.5862	0.2788	0.0228	1.623e-34	0.772468	eas	3	+++	3	1	6.75448e-30	PASS	FALSE	32887889;23894154;33527407;28195142;28703219;28703219;34594039;36777996;36508215;36508215;22267200	Rashkin SR,Kohler A,Truong T,Gudmundsson J,Son HY,Son HY,Sakaue S,Zhou W,Feng X,Feng X,Gudmundsson J	DIRC3,DIRC3,DIRC3,DIRC3,DIRC3,DIRC3,DIRC3,DIRC3,DIRC3,DIRC3,DIRC3	ENSG00000231672,ENSG00000231672,ENSG00000231672,ENSG00000231672,ENSG00000231672,ENSG00000231672,ENSG00000231672,None,ENSG00000231672,ENSG00000231672,ENSG00000231672	rs772695095,rs6759952,rs11693806,rs11693806,rs12990503,rs12990503,rs16857609,rs16857609,rs16857611,rs2618148,rs966423	4e-12,6e-10,1e-10,2e-24,4e-09,3e-10,2e-13,1.28e-57,2e-08,5e-12,1e-09	Thyroid cancer,Thyroid cancer,Differentiated thyroid cancer,Thyroid cancer,Differentiated thyroid cancer,Papillary thyroid cancer,Thyroid cancer,Thyroid cancer,Thyroid cancer,Thyroid cancer,Thyroid cancer
thyroid_cancer	mixed	Previously reported	2:217431651:A:G	2	217431651	A	G	rs57481445	ncRNA_intronic	DIRC3			.	.	0.3448	0.2713	0.0108	1.95e-139	0.0196493	eas,eur,afr,mixed	20	+++++++-++-+++?+++++?+	17	8	3.61484e-28	PASS	FALSE	32887889;23894154;33527407;28195142;28703219;28703219;34594039;36777996;36508215;36508215;22267200	Rashkin SR,Kohler A,Truong T,Gudmundsson J,Son HY,Son HY,Sakaue S,Zhou W,Feng X,Feng X,Gudmundsson J	DIRC3,DIRC3,DIRC3,DIRC3,DIRC3,DIRC3,DIRC3,DIRC3,DIRC3,DIRC3,DIRC3	ENSG00000231672,ENSG00000231672,ENSG00000231672,ENSG00000231672,ENSG00000231672,ENSG00000231672,ENSG00000231672,None,ENSG00000231672,ENSG00000231672,ENSG00000231672	rs772695095,rs6759952,rs11693806,rs11693806,rs12990503,rs12990503,rs16857609,rs16857609,rs16857611,rs2618148,rs966423	4e-12,6e-10,1e-10,2e-24,4e-09,3e-10,2e-13,1.28e-57,2e-08,5e-12,1e-09	Thyroid cancer,Thyroid cancer,Differentiated thyroid cancer,Thyroid cancer,Differentiated thyroid cancer,Papillary thyroid cancer,Thyroid cancer,Thyroid cancer,Thyroid cancer,Thyroid cancer,Thyroid cancer
thyroid_cancer	eur	Previously reported	2:217431651:A:G	2	217431651	A	G	rs57481445	ncRNA_intronic	DIRC3			.	.	0.2709	0.2814	0.013	1.21e-103	0.157783	eur	15	+++++++++++++++	15	7	2.92887e-22	PASS	FALSE	32887889;23894154;33527407;28195142;28703219;28703219;34594039;36777996;36508215;36508215;22267200	Rashkin SR,Kohler A,Truong T,Gudmundsson J,Son HY,Son HY,Sakaue S,Zhou W,Feng X,Feng X,Gudmundsson J	DIRC3,DIRC3,DIRC3,DIRC3,DIRC3,DIRC3,DIRC3,DIRC3,DIRC3,DIRC3,DIRC3	ENSG00000231672,ENSG00000231672,ENSG00000231672,ENSG00000231672,ENSG00000231672,ENSG00000231672,ENSG00000231672,None,ENSG00000231672,ENSG00000231672,ENSG00000231672	rs772695095,rs6759952,rs11693806,rs11693806,rs12990503,rs12990503,rs16857609,rs16857609,rs16857611,rs2618148,rs966423	4e-12,6e-10,1e-10,2e-24,4e-09,3e-10,2e-13,1.28e-57,2e-08,5e-12,1e-09	Thyroid cancer,Thyroid cancer,Differentiated thyroid cancer,Thyroid cancer,Differentiated thyroid cancer,Papillary thyroid cancer,Thyroid cancer,Thyroid cancer,Thyroid cancer,Thyroid cancer,Thyroid cancer
thyroid_cancer	eur	Previously reported	3:168989024:A:G*	3	168989024	A	G	rs9861283	intergenic	LINC02082;MECOM	LRRIQ4,LRRC34,ACTRT3	ACTRT3,LRRIQ4,LRRC34,MECOM	dist=67031;dist=94475	.	0.0647	0.2359	0.0234	5.996e-24	0.41469	eur	15	+++++-+++++++++	15	0	2.863e-07	PASS	FALSE	36777996	Zhou W	#N/A		rs139566210	2.51e-10	Thyroid cancer
thyroid_cancer	mixed	Previously reported	3:169768720:G:A	3	169768720	G	A	rs35446936	intronic	ACTRT3	LRRC34,ACTRT3,LRRIQ4	MECOM,ACTRT3,LRRIQ4	.	.	0.338	-0.1204	0.0113	2.023e-26	0.329228	eur,mixed,eas,amr,afr	22	----++----------------	18	0	6.73e-08	PASS	FALSE	36777996;28195142	Zhou W,Gudmundsson J	#N/A,LRRC34	None,ENSG00000171757	rs139566210,rs6793295	2.51e-10,3e-08	Thyroid cancer,Thyroid cancer
thyroid_cancer	eur	Previously reported	3:169774228:T:TA	3	169774228	T	TA	rs34847803	intronic	MYNN	LRRIQ4,LRRC34,ACTRT3	ACTRT3,LRRIQ4,LRRC34,MECOM	.	.	0.2473	-0.1315	0.0147	3.393e-19	0.180314	eur	11	-+?-?--------??	11	0	1.849e-06	PASS	FALSE	28195142	Gudmundsson J	LRRC34	ENSG00000171757	rs6793295	3e-08	Thyroid cancer
thyroid_cancer	mixed	Novel	3:194201113:T:C	3	194201113	T	C	rs9858096	intergenic	HES1;LINC02036			dist=62381;dist=1903	.	0.5668	0.0579	0.0104	2.896e-08	0.183613	eur,mixed,eas,amr,afr	19	+++-++?-+?--++++-+++?-	15	0	0.0022011	PASS	FALSE
thyroid_cancer	mixed	Novel	4:103111955:G:A	4	103111955	G	A	rs2623076	intronic	CENPE	CENPE	CENPE	.	.	0.1863	0.093	0.0145	1.269e-10	0.856791	eur,mixed,eas,amr,afr	18	??+-+++++++?++-++?++--	15	0	9.66e-05	PASS	FALSE
thyroid_cancer	eur	Novel	4:103111955:G:A	4	103111955	G	A	rs2623076	intronic	CENPE	CENPE		.	.	0.202	0.0948	0.0168	1.792e-08	0.778684	eur	13	++?++++++++?++-	13	0	6.17e-05	PASS	FALSE
thyroid_cancer	eas	Previously reported	5:1279675:C:T	5	1279675	C	T	rs10069690	intronic	TERT			.	.	0.1942	0.1973	0.0268	1.983e-13	0.310619	eas	3	+++	3	1	1.74397e-11	PASS	FALSE	36777996	Zhou W	TERT		rs7734992	4.24e-17	Thyroid cancer
thyroid_cancer	eur	Previously reported	5:1282204:C:A	5	1282204	C	A	rs7726159	intronic	TERT			.	.	0.3346	0.1496	0.0129	2.982e-31	0.965732	eur	13	++?++++++++++?+	13	1	8.39112e-10	PASS	FALSE	36777996	Zhou W	TERT		rs7734992	4.24e-17	Thyroid cancer
thyroid_cancer	mixed	Previously reported	5:1282299:G:A	5	1282299	G	A	rs7725218	intronic	TERT			.	.	0.3583	0.146	0.0105	3.282e-44	0.924102	eas,eur,afr,mixed	18	++++++++++-?++?++?++?+	16	2	5.40142e-11	PASS	FALSE	36777996	Zhou W	TERT		rs7734992	4.24e-17	Thyroid cancer
thyroid_cancer	mixed	Previously reported	5:112143173:C:A	5	112143173	C	A	rs78455089	UTR3	EPB41L4A	EPB41L4A-AS1	EPB41L4A-AS1	NM_001347887:c.*600G>T	.	0.1208	-0.236	0.0175	1.336e-41	0.621091	eur,mixed,eas,amr,afr	22	-----++-------+-------	18	1	1.70946e-08	PASS	FALSE	28195142;36777996	Gudmundsson J,Zhou W	EPB41L4A,EPB41L4A	ENSG00000129595,None	rs73227498,rs73227498	3e-10,1.38e-18	Thyroid cancer,Thyroid cancer
thyroid_cancer	eur	Previously reported	5:112150207:A:T	5	112150207	A	T	rs73227498	intronic	EPB41L4A	EPB41L4A-AS1	EPB41L4A-AS1	.	.	0.1355	-0.2289	0.0187	2.674e-34	0.334686	eur	15	-+---+---------	15	1	1.75392e-08	PASS	FALSE	28195142;36777996	Gudmundsson J,Zhou W	EPB41L4A,EPB41L4A	ENSG00000129595,None	rs73227498,rs73227498	3e-10,1.38e-18	Thyroid cancer,Thyroid cancer
thyroid_cancer	mixed	Novel	5:123364118:T:G	5	123364118	T	G	rs12522139	intronic	CEP120			.	.	0.1945	-0.0768	0.0128	1.756e-09	0.611257	eur,mixed,eas,amr,afr	22	------+---++--+------+	18	0	4.05205e-05	PASS	FALSE
thyroid_cancer	mixed	Novel	5:139637363:C:G	5	139637363	C	G	rs356457	intergenic	UBE2D2;CXXC5			dist=8930;dist=9936	.	0.0566	0.1496	0.0241	5.67e-10	0.894887	eur,mixed,eas,amr,afr	15	?+++?++++++??+-++?++??	12	0	6.50259e-05	PASS	FALSE
thyroid_cancer	mixed	Novel	5:148963523:G:A	5	148963523	G	A	rs7720732	intergenic	ADRB2;SH3TC2			dist=134900;dist=18627	.	0.3172	-0.0871	0.0125	3.662e-12	0.910344	eur,mixed,eas,amr,afr	19	?---+------?-----?----	16	0	0.002196	PASS	FALSE
thyroid_cancer	eur	Novel	5:148966107:T:C	5	148966107	T	C	rs35836716	intergenic	ADRB2;SH3TC2			dist=137484;dist=16043	.	0.4965	-0.0766	0.0126	1.242e-09	0.401968	eur	13	--?-----+----?-	13	0	5.14351e-05	PASS	FALSE
thyroid_cancer	eur	Novel	5:152277496:A:G*	5	152277496	A	G	rs72804360	intergenic	LINC01933;NMUR2			dist=7047;dist=114050	.	0.1786	0.0879	0.0161	4.57e-08	0.526454	eur	13	+-?+--+++++++?+	13	0	0.000822337	PASS	FALSE
thyroid_cancer	eas	Novel	5:163455623:G:A	5	163455623	G	A	rs144200540	intronic	NUDCD2			.	.	0.0725	0.2121	0.0385	3.555e-08	0.299121	eas	3	+-+	3	0	7.75698e-07	PASS	FALSE
thyroid_cancer	mixed	Novel	5:163469318:C:T	5	163469318	C	T	rs139169480	intronic	HMMR			.	.	0.0609	0.1369	0.0205	2.649e-11	0.36298	eur,mixed,eas,amr,afr	22	+-+--+-+++-+++++++++++	18	0	2.3433e-06	PASS	FALSE
thyroid_cancer	mixed	Novel	6:34194257:T:A	6	34194257	T	A	rs7774122	intergenic	GRM4;HMGA1			dist=38635;dist=42616	.	0.1924	-0.0961	0.0159	1.343e-09	0.345495	eur,mixed,eas,amr,afr	16	--?---+---+?--+?-??-?-	13	0	5.41081e-05	PASS	FALSE
thyroid_cancer	eur	Previously reported	6:43866514:A:G	6	43866514	A	G	rs9369430	intergenic	LINC02537;LINC01512			dist=14181;dist=24514	.	0.2277	-0.1024	0.0151	1.032e-11	0.582532	eur	13	--?----------?-	13	0	0.000180281	PASS	FALSE
thyroid_cancer	mixed	Previously reported	6:43887714:G:C	6	43887714	G	C	rs10948100	intergenic	LINC02537;LINC01512			dist=35381;dist=3314	.	0.6127	-0.0913	0.0109	4.444e-17	0.802702	eas,eur,afr,mixed	16	----+--+?-??--?--?--?-	15	0	1.29504e-05	PASS	FALSE
thyroid_cancer	mixed	both	6:43928575:C:A	6	43928575	C	A	rs62401230	ncRNA_intronic	LINC01512			.	.	0.2034	0.1125	0.0125	2.503e-19	0.0207807	eur,mixed,eas,amr,afr	20	+++++++--+-?+++++?++++	17	0	7.65685e-08	PASS	FALSE	36777996	Zhou W	LINC01512		rs9472155	3.69e-08	Thyroid cancer
thyroid_cancer	eur	Previously reported	6:43930608:G:A	6	43930608	G	A	rs62401232	ncRNA_intronic	LINC01512			.	.	0.226	0.1052	0.0145	3.863e-13	0.0331994	eur	14	++?+++-++++++++	14	0	6.19013e-08	PASS	FALSE	36777996	Zhou W	LINC01512		rs9472155	3.69e-08	Thyroid cancer
thyroid_cancer	mixed	Novel	6:139527258:G:A	6	139527258	G	A	rs75206810	intergenic	LINC01625;FILNC1			dist=52662;dist=243815	.	0.1899	0.0738	0.0134	3.28e-08	0.472722	eur,mixed,eas,amr,afr	21	++++--++-+--++++++++?+	17	0	0.00135204	PASS	FALSE
thyroid_cancer	mixed	Novel	7:1884059:C:T	7	1884059	C	T	rs11761270	intronic	MAD1L1	ELFN1		.	.	0.3809	0.0788	0.0112	1.939e-12	0.659365	eas,eur,afr,mixed	17	?++-+++?+??+++?+++++++	16	0	0.000101	PASS	FALSE
thyroid_cancer	eur	Novel	7:1893588:C:T	7	1893588	C	T	rs4721167	intronic	MAD1L1	ELFN1		.	.	0.3733	0.0863	0.0123	2.646e-12	0.732945	eur	15	+++++++++++++++	15	0	1.626e-06	PASS	FALSE
thyroid_cancer	eur	Novel	7:21936383:C:G*	7	21936383	C	G	rs9692388	intronic	CDCA7L	CDCA7L		.	.	0.5251	-0.0711	0.0125	1.309e-08	0.611934	eur	12	-?--??---------	12	0	0.00120988	PASS	FALSE
thyroid_cancer	mixed	Novel	7:124756591:G:A	7	124756591	G	A	rs4731207	intronic	GPR37	POT1-AS1	GPR37	.	.	0.474	0.0589	0.01	3.454e-09	0.430076	eur,mixed,eas,amr,afr	22	+-++++++++++++++++++++	18	0	0.000398795	PASS	FALSE
thyroid_cancer	eur	Novel	7:124756591:G:A	7	124756591	G	A	rs4731207	intronic	GPR37	POT1-AS1	GPR37	.	.	0.4636	0.0694	0.0122	1.101e-08	0.366276	eur	15	-++++++++++++++	15	0	0.000398795	PASS	FALSE
thyroid_cancer	eas	Novel	8:8393706:G:A	8	8393706	G	A	rs2976949	intergenic	PRAG1;CLDN23			dist=7267;dist=308231	.	0.6145	0.1271	0.0231	3.667e-08	0.827855	eas	3	+++	3	0	5.83392e-08	PASS	FALSE	36777996	Zhou W	ERI1		rs7005133	7.07e-09	Thyroid cancer
thyroid_cancer	mixed	Novel	8:8457501:CCAGAGAGGCT:C	8	8457501	CCAGAGAGGCT	C	rs11277366	intergenic	PRAG1;CLDN23	ERI1,RPL10P19,PPP1R3B,PPP1R3B-DT,FAM85B,PRAG1,LINC02950,ALG1L13P,FAM86B3P	PRAG1,PPP1R3B,ERI1,MFHAS1	dist=71062;dist=244426	.	0.5226	0.1434	0.0125	1.152e-30	0.244793	eas,eur,afr,mixed	15	++++?+--+++??+?++?++??	13	0	7.65367e-07	PASS	FALSE
thyroid_cancer	eur	Novel	8:8461340:T:C	8	8461340	T	C	rs2976876	intergenic	PRAG1;CLDN23	FAM86B3P,PRAG1,LINC02950,FAM85B,ERI1,PPP1R3B,RPL10P19,PPP1R3B-DT,ALG1L13P	PPP1R3B,PRAG1,MFHAS1,ERI1	dist=74901;dist=240597	.	0.4378	0.1298	0.0132	5.878e-23	0.738222	eur	15	+++++-+++++++-+	15	0	5.10434e-07	PASS	FALSE
thyroid_cancer	mixed	Novel	8:17528087:C:G	8	17528087	C	G	rs2720495	intronic	SLC7A2	SLC7A2	SLC7A2	.	.	0.5801	-0.07	0.011	2.074e-10	0.256902	eas,eur,afr,mixed	15	---?----?-??--?--?--?+	14	0	7.92155e-06	PASS	FALSE
thyroid_cancer	mixed	Previously reported	8:32572853:A:G	8	32572853	A	G	rs2439304	intronic	NRG1		NRG1	.	.	0.5593	-0.2345	0.0104	1.17e-112	0.0103361	eur,mixed,eas,amr,afr	20	------+----?-----?----	17	8	9.36118e-37	PASS	FALSE	28703219;28703219;36777996;34594039;22267200;28195142;32887889	Son HY,Son HY,Zhou W,Sakaue S,Gudmundsson J,Gudmundsson J,Rashkin SR	NRG1,NRG1,NRG1,NRG1,NRG1,NRG1,NRG1	ENSG00000157168,ENSG00000157168,None,ENSG00000157168,ENSG00000157168,ENSG00000157168,ENSG00000157168	rs6996585,rs6996585,rs3802160,rs9642727,rs2439302,rs2466076,rs2466074	1e-10,9e-12,2.36e-40,3e-09,2e-09,2e-17,5e-11	Differentiated thyroid cancer,Papillary thyroid cancer,Thyroid cancer,Thyroid cancer,Thyroid cancer,Thyroid cancer,Thyroid cancer
thyroid_cancer	eur	Previously reported	8:32572853:A:G	8	32572853	A	G	rs2439304	intronic	NRG1		NRG1	.	.	0.5134	-0.2256	0.0123	3.505e-75	0.229265	eur	14	--?--+---------	14	6	5.70164e-18	PASS	FALSE	28703219;28703219;36777996;34594039;22267200;28195142;32887889	Son HY,Son HY,Zhou W,Sakaue S,Gudmundsson J,Gudmundsson J,Rashkin SR	NRG1,NRG1,NRG1,NRG1,NRG1,NRG1,NRG1	ENSG00000157168,ENSG00000157168,None,ENSG00000157168,ENSG00000157168,ENSG00000157168,ENSG00000157168	rs6996585,rs6996585,rs3802160,rs9642727,rs2439302,rs2466076,rs2466074	1e-10,9e-12,2.36e-40,3e-09,2e-09,2e-17,5e-11	Differentiated thyroid cancer,Papillary thyroid cancer,Thyroid cancer,Thyroid cancer,Thyroid cancer,Thyroid cancer,Thyroid cancer
thyroid_cancer	eas	Previously reported	8:32575620:C:T	8	32575620	C	T	rs2466074	intronic	NRG1			.	.	0.7871	-0.3324	0.0254	5.255e-39	0.114774	eas	3	---	3	1	4.13871e-38	PASS	FALSE	28703219;28703219;36777996;34594039;22267200;28195142;32887889	Son HY,Son HY,Zhou W,Sakaue S,Gudmundsson J,Gudmundsson J,Rashkin SR	NRG1,NRG1,NRG1,NRG1,NRG1,NRG1,NRG1	ENSG00000157168,ENSG00000157168,None,ENSG00000157168,ENSG00000157168,ENSG00000157168,ENSG00000157168	rs6996585,rs6996585,rs3802160,rs9642727,rs2439302,rs2466076,rs2466074	1e-10,9e-12,2.36e-40,3e-09,2e-09,2e-17,5e-11	Differentiated thyroid cancer,Papillary thyroid cancer,Thyroid cancer,Thyroid cancer,Thyroid cancer,Thyroid cancer,Thyroid cancer
thyroid_cancer	eur	Novel	8:73046129:G:A*	8	73046129	G	A	rs145702999	exonic	TERF1			.	nonsynonymous SNV	0.0007	1.3155	0.2158	1.081e-09	0.144303	eur	9	+??++?+++-+???-	9	0	0.0002157	PASS	FALSE
thyroid_cancer	eur	Novel	8:125568553:C:T	8	125568553	C	T	rs2219142	intergenic	TRIB1;LINC00861	TRIB1	TRIB1	dist=130148;dist=353970	.	0.6625	-0.0811	0.0132	8.762e-10	0.296267	eur	12	--?-?-+------?-	12	0	0.0005545	PASS	FALSE
thyroid_cancer	mixed	Novel	8:125608185:G:C	8	125608185	G	C	rs969584	intergenic	TRIB1;LINC00861	TRIB1	TRIB1	dist=169780;dist=314338	.	0.6965	-0.0786	0.0113	3.237e-12	0.579918	eas,eur,afr,mixed	16	----?--++-??--?--?--?-	15	0	0.000719118	PASS	FALSE
thyroid_cancer	mixed	Previously reported	8:132646360:C:T	8	132646360	C	T	rs563535087	intronic	LRRC6			.	.	0.0101	0.3764	0.0593	2.167e-10	0.202988	eur,afr,mixed	11	+++???++-???+??++?++??	10	0	2.33e-06	PASS	FALSE	36777996	Zhou W	TG		rs78775620	1.32e-11	Thyroid cancer
thyroid_cancer	eur	Previously reported	8:132646360:C:T	8	132646360	C	T	rs563535087	intronic	LRRC6			.	.	0.011	0.3844	0.0604	1.986e-10	0.139923	eur	10	+??+?+-++++++??	10	0	4.901e-05	PASS	FALSE	36777996	Zhou W	TG		rs78775620	1.32e-11	Thyroid cancer
thyroid_cancer	mixed	Previously reported	8:132869226:C:T	8	132869226	C	T	rs78775620	intronic	TG			.	.	0.0209	0.3128	0.0384	3.924e-16	0.964376	eur,amr,afr,mixed	18	+++?+?+-+?--+?-+++++++	14	0	4.39774e-05	PASS	FALSE	36777996	Zhou W	TG		rs78775620	1.32e-11	Thyroid cancer
thyroid_cancer	eur	Previously reported	8:132869226:C:T	8	132869226	C	T	rs78775620	intronic	TG			.	.	0.023	0.3002	0.0386	7.445e-15	0.971168	eur	15	+++++++++++++++	15	0	4.39774e-05	PASS	FALSE	36777996	Zhou W	TG		rs78775620	1.32e-11	Thyroid cancer
thyroid_cancer	mixed	Previously reported	8:132869781:G:A	8	132869781	G	A	rs142698837	exonic	TG			.	nonsynonymous SNV	0.0018	1.0812	0.1239	2.706e-18	0.162678	eur,mixed	12	+++?+???+???+??+++++?+	12	0	5.78975e-06	PASS	FALSE
thyroid_cancer	eur	Previously reported	8:132869781:G:A	8	132869781	G	A	rs142698837	exonic	TG			.	nonsynonymous SNV	0.0019	1.1088	0.1201	2.683e-20	0.122856	eur	12	+?+++?+++++++?+	12	0	7.72432e-06	PASS	FALSE
thyroid_cancer	mixed	Previously reported	9:19053116:G:T	9	19053116	G	T	rs7045844	downstream	HAUS6	HAUS6,SAXO1	SAXO1	dist=25	.	0.3654	0.1141	0.0108	2.96e-26	0.311804	eur,mixed,eas,amr,afr	21	+++-++--++?+++++++++++	18	1	4.24923e-10	PASS	FALSE	36777996	Zhou W	HAUS6		rs4977489	8.81e-11	Thyroid cancer
thyroid_cancer	eur	Previously reported	9:19064131:G:C	9	19064131	G	C	rs13287517	intronic	HAUS6	HAUS6,SAXO1	RRAGA,SAXO1	.	.	0.3821	0.1302	0.0124	8.597e-26	0.705298	eur	15	+++++++++++++++	15	1	1.86187e-10	PASS	FALSE	36777996	Zhou W	HAUS6		rs4977489	8.81e-11	Thyroid cancer
thyroid_cancer	mixed	Novel	9:23671618:A:G	9	23671618	A	G	rs141304968	ncRNA_intronic	LOC101929563			.	.	0.0032	1.3703	0.2381	8.639e-09	0.381494	afr,mixed	4	?+?????+???+???????+??	4	0	1.26e-05	PASS	FALSE
thyroid_cancer	amr	Previously reported	9:97776641:A:G	9	97776641	A	G	rs10818050	ncRNA_intronic	PTCSC2			.	.	0.6936	-0.406	0.0592	7.088e-12	0.180236	amr	4	----	4	0	8.76658e-08	PASS	FALSE	32887889;33527407;28195142;30104761;34594039;36777996;19198613;23894154;20350937;25855579;36508215;36508215;25855579	Rashkin SR,Truong T,Gudmundsson J,Zhou W,Sakaue S,Zhou W,Gudmundsson J,Kohler A,Takahashi M,Mancikova V,Feng X,Feng X,Mancikova V	PTCSC2,PTCSC2,PTCSC2,PTCSC2,PTCSC2,PTCSC2,PTCSC2,PTCSC2,PTCSC2,PTCSC2,PTCSC2,PTCSC2,FOXE1 - TRMO	ENSG00000236130,ENSG00000236130,ENSG00000236130,ENSG00000236130,ENSG00000236130,None,ENSG00000236130,ENSG00000236130,ENSG00000236130,ENSG00000236130,ENSG00000236130,ENSG00000236130,None	rs7030280,rs1588635,rs1588635,rs925489,rs925489,#N/A,rs965513,rs965513,rs965513,rs965513,rs965513,rs13295081,rs10122541	5e-28,2e-21,2e-58,5e-11,9e-35,6.02e-129,2e-27,3e-10,5e-12,3e-23,6e-40,3e-15,1e-17	Thyroid cancer,Differentiated thyroid cancer,Thyroid cancer,Thyroid cancer,Thyroid cancer,Thyroid cancer,Thyroid cancer,Thyroid cancer,Thyroid cancer (Papillary, radiation-related),Thyroid cancer,Thyroid cancer,Thyroid cancer,Thyroid cancer
thyroid_cancer	eas	Previously reported	9:97778259:C:T	9	97778259	C	T	rs7021576	ncRNA_intronic	PTCSC2			.	.	0.9318	-0.3614	0.0396	6.866e-20	0.290943	eas	3	---	3	1	1.69808e-15	PASS	FALSE	32887889;33527407;28195142;30104761;34594039;36777996;19198613;23894154;20350937;25855579;36508215;36508215;25855579;25855579	Rashkin SR,Truong T,Gudmundsson J,Zhou W,Sakaue S,Zhou W,Gudmundsson J,Kohler A,Takahashi M,Mancikova V,Feng X,Feng X,Mancikova V,Mancikova V	PTCSC2,PTCSC2,PTCSC2,PTCSC2,PTCSC2,PTCSC2,PTCSC2,PTCSC2,PTCSC2,PTCSC2,PTCSC2,PTCSC2,FOXE1 - TRMO,FOXE1 - TRMO	ENSG00000236130,ENSG00000236130,ENSG00000236130,ENSG00000236130,ENSG00000236130,None,ENSG00000236130,ENSG00000236130,ENSG00000236130,ENSG00000236130,ENSG00000236130,ENSG00000236130,None,None	rs7030280,rs1588635,rs1588635,rs925489,rs925489,#N/A,rs965513,rs965513,rs965513,rs965513,rs965513,rs13295081,rs10122541,rs7037324	5e-28,2e-21,2e-58,5e-11,9e-35,6.02e-129,2e-27,3e-10,5e-12,3e-23,6e-40,3e-15,1e-17,1e-17	Thyroid cancer,Differentiated thyroid cancer,Thyroid cancer,Thyroid cancer,Thyroid cancer,Thyroid cancer,Thyroid cancer,Thyroid cancer,Thyroid cancer (Papillary, radiation-related),Thyroid cancer,Thyroid cancer,Thyroid cancer,Thyroid cancer,Thyroid cancer
thyroid_cancer	mixed	Previously reported	9:97783937:C:T	9	97783937	C	T	rs1561962	ncRNA_intronic	PTCSC2	TMOD1,KRT18P13,NCBP1,PTCSC2,HEMGN,TRIM14,TSTD2	NANS,TRMO,PTCSC2,HEMGN,XPA	.	.	0.6972	-0.4033	0.011	5.89e-292	1.60687e-05	eur,mixed,eas,amr,afr	21	------+---++--------?-	17	11	8.66762e-60	PASS	FALSE	32887889;33527407;28195142;30104761;34594039;36777996;19198613;23894154;20350937;25855579;36508215;36508215;25855579;25855579	Rashkin SR,Truong T,Gudmundsson J,Zhou W,Sakaue S,Zhou W,Gudmundsson J,Kohler A,Takahashi M,Mancikova V,Feng X,Feng X,Mancikova V,Mancikova V	PTCSC2,PTCSC2,PTCSC2,PTCSC2,PTCSC2,PTCSC2,PTCSC2,PTCSC2,PTCSC2,PTCSC2,PTCSC2,PTCSC2,FOXE1 - TRMO,FOXE1 - TRMO	ENSG00000236130,ENSG00000236130,ENSG00000236130,ENSG00000236130,ENSG00000236130,None,ENSG00000236130,ENSG00000236130,ENSG00000236130,ENSG00000236130,ENSG00000236130,ENSG00000236130,None,None	rs7030280,rs1588635,rs1588635,rs925489,rs925489,#N/A,rs965513,rs965513,rs965513,rs965513,rs965513,rs13295081,rs10122541,rs7037324	5e-28,2e-21,2e-58,5e-11,9e-35,6.02e-129,2e-27,3e-10,5e-12,3e-23,6e-40,3e-15,1e-17,1e-17	Thyroid cancer,Differentiated thyroid cancer,Thyroid cancer,Thyroid cancer,Thyroid cancer,Thyroid cancer,Thyroid cancer,Thyroid cancer,Thyroid cancer (Papillary, radiation-related),Thyroid cancer,Thyroid cancer,Thyroid cancer,Thyroid cancer,Thyroid cancer
thyroid_cancer	eur	Previously reported	9:97784109:G:A	9	97784109	G	A	rs925488	ncRNA_intronic	PTCSC2	KRT18P13,TRIM14,NCBP1,TSTD2,TMOD1,PTCSC2,HEMGN	TRIM14,HEMGN,PTCSC2,TRMO,NANS,XPA	.	.	0.6584	-0.4264	0.0122	1.52e-269	0.00049053	eur	14	-----+-------?-	14	11	5.61953e-60	PASS	FALSE	32887889;33527407;28195142;30104761;34594039;36777996;19198613;23894154;20350937;25855579;36508215;36508215;25855579;25855579	Rashkin SR,Truong T,Gudmundsson J,Zhou W,Sakaue S,Zhou W,Gudmundsson J,Kohler A,Takahashi M,Mancikova V,Feng X,Feng X,Mancikova V,Mancikova V	PTCSC2,PTCSC2,PTCSC2,PTCSC2,PTCSC2,PTCSC2,PTCSC2,PTCSC2,PTCSC2,PTCSC2,PTCSC2,PTCSC2,FOXE1 - TRMO,FOXE1 - TRMO	ENSG00000236130,ENSG00000236130,ENSG00000236130,ENSG00000236130,ENSG00000236130,None,ENSG00000236130,ENSG00000236130,ENSG00000236130,ENSG00000236130,ENSG00000236130,ENSG00000236130,None,None	rs7030280,rs1588635,rs1588635,rs925489,rs925489,#N/A,rs965513,rs965513,rs965513,rs965513,rs965513,rs13295081,rs10122541,rs7037324	5e-28,2e-21,2e-58,5e-11,9e-35,6.02e-129,2e-27,3e-10,5e-12,3e-23,6e-40,3e-15,1e-17,1e-17	Thyroid cancer,Differentiated thyroid cancer,Thyroid cancer,Thyroid cancer,Thyroid cancer,Thyroid cancer,Thyroid cancer,Thyroid cancer,Thyroid cancer (Papillary, radiation-related),Thyroid cancer,Thyroid cancer,Thyroid cancer,Thyroid cancer,Thyroid cancer
thyroid_cancer	eur	Novel	9:137845065:T:G*	9	137845065	T	G	rs559797352	intergenic	MIR602;LOC100133077			dist=6549;dist=22860	.	0.0007	1.5959	0.29	3.713e-08	0.709298	eur	4	+??+???+?+?????	4	0	0.00162147	PASS	FALSE
thyroid_cancer	mixed	Novel	10:50348247:T:C	10	50348247	T	C	rs182779683	intronic	SGMS1			.	.	0.0019	1.6599	0.2969	2.269e-08	0.0181638	afr,mixed	4	?+?????-???-???????+??	4	0	4.14e-07	PASS	FALSE
thyroid_cancer	mixed	Novel	10:68220762:G:A	10	68220762	G	A	rs554577033	intergenic	MYPN;ATOH7			dist=8746;dist=9833	.	0.0043	1.2547	0.2183	9.103e-09	0.461599	afr,mixed	4	?+?????+??+????????+??	4	1	2.44e-08	PASS	FALSE
thyroid_cancer	mixed	Novel	10:77845657:A:G	10	77845657	A	G	rs1248675	intronic	DLG5	IMPDH1P5		.	.	0.2842	-0.1128	0.0112	9.538e-24	0.3388	eas,eur,afr,mixed	21	-----+-----+--?------+	18	1	8.76789e-09	PASS	FALSE
thyroid_cancer	eur	Novel	10:77845657:A:G	10	77845657	A	G	rs1248675	intronic	DLG5	IMPDH1P5		.	.	0.2865	-0.1017	0.0135	4.818e-14	0.057403	eur	15	++------------+	15	0	4.9225e-05	PASS	FALSE
thyroid_cancer	eas	Novel	10:77851629:T:C	10	77851629	T	C	rs1248689	intronic	DLG5			.	.	0.2948	-0.1518	0.0246	6.883e-10	0.645784	eas	3	---	3	1	2.63381e-09	PASS	FALSE
thyroid_cancer	eur	Previously reported	10:103927874:A:C	10	103927874	A	C	rs11591710	intergenic	STN1;SLK	STN1	STN1	dist=9690;dist=39266	.	0.129	0.1943	0.0173	3.218e-29	0.400417	eur	15	+++++++++++++++	15	0	1.366e-07	PASS	FALSE	36777996;28195142	Zhou W,Gudmundsson J	STN1,STN1 - SLK	None,None	#N/A,rs7902587	4.65e-14,5e-11	Thyroid cancer,Thyroid cancer
thyroid_cancer	mixed	Previously reported	10:103939849:T:C	10	103939849	T	C	rs75263779	intergenic	STN1;SLK	STN1	STN1	dist=21665;dist=27291	.	0.0617	0.3597	0.0299	2.669e-33	0.632635	eur,mixed,eas,amr,afr	17	++?++++-++?-?+++++++??	14	2	1.64417e-19	PASS	FALSE	36777996;28195142	Zhou W,Gudmundsson J	STN1,STN1 - SLK	None,None	#N/A,rs7902587	4.65e-14,5e-11	Thyroid cancer,Thyroid cancer
thyroid_cancer	eas	Previously reported	10:103958670:C:CA	10	103958670	C	CA	rs11405687	intergenic	STN1;SLK			dist=40486;dist=8470	.	0.0843	0.3579	0.0364	7.93e-23	0.511067	eas	2	+?+	2	1	6.28794e-22	PASS	FALSE	36777996;28195142	Zhou W,Gudmundsson J	STN1,STN1 - SLK	None,None	#N/A,rs7902587	4.65e-14,5e-11	Thyroid cancer,Thyroid cancer
thyroid_cancer	mixed	Novel	11:202017:C:T	11	202017	C	T	rs73386631	downstream	BET1L	BET1L	BET1L	dist=907	.	0.0685	-0.2362	0.0244	4.064e-22	0.00431933	eur,mixed,eas,amr,afr	22	--------+-++--------+-	18	1	1.90401e-19	PASS	FALSE
thyroid_cancer	eas	Novel	11:202017:C:T	11	202017	C	T	rs73386631	downstream	BET1L			dist=907	.	0.1161	-0.3816	0.0398	8.828e-22	0.494901	eas	3	---	3	1	1.90401e-19	PASS	FALSE
thyroid_cancer	mixed	Novel	11:29473423:C:T	11	29473423	C	T	rs138008520	intergenic	MIR8068;LINC02546			dist=995875;dist=120990	.	0.0038	1.4128	0.2495	1.497e-08	0.601018	afr,mixed	5	?+?????+??+-???????+??	5	0	8.44e-08	PASS	FALSE
thyroid_cancer	eur	Novel	11:32145619:C:T*	11	32145619	C	T	rs558620854	intergenic	SNORA88;WT1			dist=1707;dist=242157	.	0.002	0.8374	0.147	1.228e-08	0.273538	eur	12	+?-+--++++++??-	12	0	1.68105e-05	PASS	FALSE
thyroid_cancer	mixed	Novel	11:108444879:C:T	11	108444879	C	T	rs149934734	intronic	C11orf65			.	.	0.0211	0.2717	0.0372	2.81e-13	0.540741	eur,amr,afr,mixed	18	+++?++-++??-+?-+++++-+	15	0	0.00162327	PASS	FALSE
thyroid_cancer	eur	Novel	11:108444879:C:T	11	108444879	C	T	rs149934734	intronic	C11orf65			.	.	0.024	0.2829	0.0385	1.983e-13	0.587522	eur	15	+++++-+++++++-+	15	0	0.000866013	PASS	FALSE
thyroid_cancer	mixed	Novel	11:128476898:T:C	11	128476898	T	C	rs11221322	intronic	ETS1			.	.	0.1586	-0.0846	0.0139	1.182e-09	0.677449	eur,mixed,eas,amr,afr	22	------+--+--+-+------+	18	0	0.000175657	PASS	FALSE
thyroid_cancer	mixed	Novel	12:13129790:T:G	12	13129790	T	G	rs4365136	intergenic	GSG1;EMP1	EMP1	EMP1	dist=26123;dist=66936	.	0.5528	0.0791	0.0133	2.61e-09	0.308643	eur,mixed,eas,amr,afr	17	?+?+++++++++++-?++?+?+	13	0	0.001594	PASS	FALSE
thyroid_cancer	mixed	Novel	12:52994343:A:G	12	52994343	A	G	rs369835958	intergenic	KRT18;EIF4B			dist=41437;dist=12113	.	0.002	1.3677	0.2491	3.998e-08	0.0236275	afr,mixed	5	?+?????-??+???????++??	5	1	9.75e-09	PASS	FALSE
thyroid_cancer	mixed	Novel	12:59231360:C:T	12	59231360	C	T	rs150879878	intergenic	LRIG3;SLC16A7			dist=310856;dist=364669	.	0.001	1.2477	0.2266	3.655e-08	0.609133	eur,mixed	4	?++?????????????+??+??	4	0	3.89e-06	PASS	FALSE
thyroid_cancer	eas	Previously reported	12:65633254:A:G	12	65633254	A	G	rs10878309	ncRNA_intronic	LOC100507065			.	.	0.1651	0.3243	0.0275	4.79e-32	0.808232	eas	3	+++	3	1	5.37428e-27	PASS	FALSE	28703219;36777996	Son HY,Zhou W	LINC02454, MSRB3-AS1,LOC100507065	ENSG00000256268, ENSG00000250748,None	rs11175834,rs9971770	4e-08,2.55e-16	Differentiated thyroid cancer,Thyroid cancer
thyroid_cancer	mixed	Previously reported	12:65639270:G:C	12	65639270	G	C	rs9971770	ncRNA_intronic	LOC100507065	RPSAP52,HMGA2,HMGA2-AS1	HMGA2	.	.	0.1344	0.3476	0.0207	4.163e-63	0.696972	eur,mixed,eas,amr,afr	17	++?+++++++++?++?++?+?-	13	2	8.32729e-27	PASS	FALSE	28703219;36777996	Son HY,Zhou W	LINC02454, MSRB3-AS1,LOC100507065	ENSG00000256268, ENSG00000250748,None	rs11175834,rs9971770	4e-08,2.55e-16	Differentiated thyroid cancer,Thyroid cancer
thyroid_cancer	eur	Previously reported	12:65639270:G:C	12	65639270	G	C	rs9971770	ncRNA_intronic	LOC100507065	HMGA2,RPSAP52,HMGA2-AS1	HMGA2	.	.	0.0186	0.4159	0.0426	1.712e-22	0.43252	eur	14	++++++++++++?+-	14	0	2.378e-05	PASS	FALSE	28703219;36777996	Son HY,Zhou W	LINC02454, MSRB3-AS1,LOC100507065	ENSG00000256268, ENSG00000250748,None	rs11175834,rs9971770	4e-08,2.55e-16	Differentiated thyroid cancer,Thyroid cancer
thyroid_cancer	mixed	Novel	13:41120137:C:A	13	41120137	C	A	rs9532726	intergenic	MIR3168;KBTBD6		KBTBD7	dist=19037;dist=7432	.	0.5931	0.0827	0.0147	1.728e-08	0.400121	eas,eur,afr,mixed	14	+??+--+++++?++??-??+?-	12	0	0.000194182	PASS	FALSE
thyroid_cancer	mixed	Novel	13:72801661:T:C	13	72801661	T	C	rs146458520	intronic	PIBF1			.	.	0.046	0.3151	0.0399	3.08e-15	0.24899	eur,mixed,eas,amr,afr	13	?+?+?+?-?+?+?+++++++??	11	1	3.42731e-08	PASS	FALSE
thyroid_cancer	eas	Novel	13:72801661:T:C	13	72801661	T	C	rs146458520	intronic	PIBF1			.	.	0.0532	0.3059	0.0439	3.305e-12	0.0190829	eas	3	+++	3	1	3.42731e-08	PASS	FALSE
thyroid_cancer	mixed	Novel	14:20597237:A:G	14	20597237	A	G	rs17242727	ncRNA_intronic	LOC254028			.	.	0.0722	0.1168	0.019	7.687e-10	0.261055	eur,mixed,eas,amr,afr	21	++++-++-+++-++-+--++?-	17	0	0.00298559	PASS	FALSE
thyroid_cancer	eur	Previously reported	14:36094718:G:A	14	36094718	G	A	rs12589124	ncRNA_intronic	LINC00609	LINC00609,MBIP,NKX2-1,SFTA3,PTCSC3,NKX2-8	PTCSC3,LINC00609	.	.	0.5515	0.2381	0.0123	1.13e-83	0.0952899	eur	15	+++++++++++++++	15	6	2.518e-17	PASS	FALSE	33527407;28195142;19198613;33527407;28195142;22267200;36777996	Truong T,Gudmundsson J,Gudmundsson J,Truong T,Gudmundsson J,Gudmundsson J,Zhou W	ILF2P2 - LINC00609,ILF2P2 - LINC00609,PTCSC3,RN7SKP21 - MBIP,RN7SKP21 - MBIP,RN7SKP21 - MBIP,PTCSC3,MBIP	None,None,ENSG00000259104,None,None,None,None	rs368187,rs368187,rs944289,rs116909374,rs116909374,rs116909374,rs116909374	4e-13,5e-23,2e-09,2e-10,1e-16,5e-11,5.12e-32	Differentiated thyroid cancer,Thyroid cancer,Thyroid cancer,Differentiated thyroid cancer,Thyroid cancer,Thyroid cancer,Thyroid cancer
thyroid_cancer	mixed	Previously reported	14:36095227:T:G	14	36095227	T	G	rs2183451	ncRNA_intronic	LINC00609	NKX2-1,SFTA3,MBIP,LINC00609,NKX2-8,PTCSC3	PTCSC3,LINC00609	.	.	0.479	0.2374	0.0112	6.6e-99	0.0975348	eur,mixed,eas,amr,afr	19	++?++++++++-+++?++?+++	15	6	5.64087e-27	PASS	FALSE	33527407;28195142;19198613;33527407;28195142;22267200;36777996	Truong T,Gudmundsson J,Gudmundsson J,Truong T,Gudmundsson J,Gudmundsson J,Zhou W	ILF2P2 - LINC00609,ILF2P2 - LINC00609,PTCSC3,RN7SKP21 - MBIP,RN7SKP21 - MBIP,RN7SKP21 - MBIP,PTCSC3,MBIP	None,None,ENSG00000259104,None,None,None,None	rs368187,rs368187,rs944289,rs116909374,rs116909374,rs116909374,rs116909374	4e-13,5e-23,2e-09,2e-10,1e-16,5e-11,5.12e-32	Differentiated thyroid cancer,Thyroid cancer,Thyroid cancer,Differentiated thyroid cancer,Thyroid cancer,Thyroid cancer,Thyroid cancer
thyroid_cancer	eas	Previously reported	14:36098954:G:A	14	36098954	G	A	rs1537425	ncRNA_intronic	LINC00609			.	.	0.4046	0.2376	0.0218	1.497e-27	0.115661	eas	3	+++	3	1	1.54807e-27	PASS	FALSE	33527407;28195142;19198613	Truong T,Gudmundsson J,Gudmundsson J	ILF2P2 - LINC00609,ILF2P2 - LINC00609,PTCSC3	None,None,ENSG00000259104	rs368187,rs368187,rs944289	4e-13,5e-23,2e-09	Differentiated thyroid cancer,Thyroid cancer,Thyroid cancer
thyroid_cancer	mixed	Previously reported	14:54709452:T:C	14	54709452	T	C	rs34393407	intronic	SAMD4A			.	.	0.1612	0.1225	0.0159	1.367e-14	0.022395	eas,eur,afr,mixed	17	+++++?++?++-+??+++++?-	15	0	1.85293e-05	PASS	FALSE	36777996	Zhou W	SAMD4A		rs34393407	1.43e-09	Thyroid cancer
thyroid_cancer	eur	Previously reported	14:54709452:T:C	14	54709452	T	C	rs34393407	intronic	SAMD4A			.	.	0.159	0.1115	0.0174	1.443e-10	0.0874319	eur	12	+?++++?++++++?-	12	0	0.000595794	PASS	FALSE	36777996	Zhou W	SAMD4A		rs34393407	1.43e-09	Thyroid cancer
thyroid_cancer	eur	Novel	15:40090240:T:C*	15	40090240	T	C	rs10518679	UTR3	BMF	CCDC32,CHST14,RAD51-AS1		NM_001003943:c.*1551A>G;NM_001003942:c.*1547A>G;NM_033503:c.*1547A>G;NM_001003940:c.*1547A>G	.	0.1401	-0.1132	0.0196	7.299e-09	0.0363077	eur	12	--?--+?------?-	12	0	0.000360396	PASS	FALSE
thyroid_cancer	eur	Novel	15:40588918:A:G	15	40588918	A	G	rs10400825	intergenic	RPUSD2;KNL1	CCDC32,CHST14,RAD51-AS1		dist=13969;dist=5331	.	0.1565	-0.1333	0.017	4.269e-15	0.951352	eur	15	-----+---------	15	0	0.000240841	PASS	FALSE
thyroid_cancer	eas	Novel	15:40598099:A:G	15	40598099	A	G	rs7176974	intronic	KNL1			.	.	0.273	0.201	0.0237	2.634e-17	0.655103	eas	3	+++	3	1	3.68134e-16	PASS	FALSE
thyroid_cancer	mixed	Novel	15:40598312:G:T	15	40598312	G	T	rs12438955	intronic	KNL1	CCDC32,RAD51-AS1,CHST14	RMDN3,CHST14,RPUSD2	.	.	0.6466	0.1534	0.0133	5.491e-31	0.510594	eur,mixed,eas,amr,afr	20	++?+++-++++-++-+++++?+	16	1	3.96121e-16	PASS	FALSE
thyroid_cancer	eur	Novel	15:57517241:C:G*	15	57517241	C	G	rs16977564	intronic	CGNL1			.	.	0.4301	0.0728	0.0122	2.189e-09	0.150321	eur	15	-++++++++++++-+	15	0	0.001081	PASS	FALSE
thyroid_cancer	eur	Previously reported	15:67149412:C:A	15	67149412	C	A	rs72743461	intronic	SMAD3	SMAD3,AAGAB	SMAD3	.	.	0.2402	0.1513	0.0137	2.003e-28	0.529489	eur	15	+++++++++++++++	15	1	3.99678e-10	PASS	FALSE	36777996;28195142;28195142	Zhou W,Gudmundsson J,Gudmundsson J	SMAD3,SMAD3,SMAD3	None,ENSG00000166949,ENSG00000166949	#N/A,rs56062135,rs2289261	9.12e-14,5e-09,3e-09	Thyroid cancer,Thyroid cancer,Thyroid cancer
thyroid_cancer	mixed	Previously reported	15:67150258:C:T	15	67150258	C	T	rs17293632	intronic	SMAD3	AAGAB,SMAD3	SMAD3	.	.	0.2141	0.1502	0.0128	1.367e-31	0.64814	eur,mixed,eas,amr,afr	22	+++-+++++-+-++++++++++	18	1	3.72237e-10	PASS	FALSE	36777996;28195142;28195142	Zhou W,Gudmundsson J,Gudmundsson J	SMAD3,SMAD3,SMAD3	None,ENSG00000166949,ENSG00000166949	#N/A,rs56062135,rs2289261	9.12e-14,5e-09,3e-09	Thyroid cancer,Thyroid cancer,Thyroid cancer
thyroid_cancer	mixed	Novel	15:74044292:T:C	15	74044292	T	C	rs5742915	exonic	PML			.	nonsynonymous SNV	0.3981	0.0786	0.0133	3.325e-09	0.907148	eur,mixed,eas,amr,afr	17	++?-+++++-+++?-?++?+?-	13	0	0.00156607	PASS	FALSE
thyroid_cancer	eur	Novel	15:74044292:T:C	15	74044292	T	C	rs5742915	exonic	PML			.	nonsynonymous SNV	0.4452	0.0749	0.0122	7.672e-10	0.957293	eur	14	+++++++++++++?-	14	0	0.00156607	PASS	FALSE
thyroid_cancer	mixed	Novel	15:96805285:A:G	15	96805285	A	G	rs547235404	intergenic	SPATA8;LINC02254			dist=19670;dist=565086	.	0.001	1.1529	0.2051	1.905e-08	0.0287089	eur,mixed	7	??+?????+??????-+?-+?+	7	1	3.94e-09	PASS	FALSE
thyroid_cancer	mixed	Novel	16:50059627:G:C	16	50059627	G	C	rs12448508	intergenic	CNEP1R1;HEATR3			dist=22539;dist=6343	.	0.1725	0.0908	0.0155	4.527e-09	0.887744	eur,mixed,eas,amr,afr	22	++++++++-+-+++++++++++	18	0	0.001891	PASS	FALSE
thyroid_cancer	eur	Previously reported	16:79713958:A:G	16	79713958	A	G	rs73575083	intergenic	MAF;MAFTRR	MAFTRR		dist=113221;dist=7354	.	0.3115	0.0876	0.0129	1.358e-11	0.815255	eur	15	+++++-+++++++++	15	0	0.00179199	PASS	FALSE	33527407;36777996	Truong T,Zhou W	LINC01229,MAF,MAFTRR	ENSG00000260876,None	rs17767383,rs17767904	2e-09,6.28e-09	Differentiated thyroid cancer,Thyroid cancer
thyroid_cancer	mixed	Previously reported	16:79714588:T:C	16	79714588	T	C	rs73575086	intergenic	MAF;MAFTRR	MAFTRR	MAFTRR	dist=113851;dist=6724	.	0.2964	0.0828	0.0108	1.956e-14	0.353961	eur,mixed,eas,amr,afr	22	++++++-+++++++-+++++++	18	0	0.00151761	PASS	FALSE	33527407;36777996	Truong T,Zhou W	LINC01229,MAF,MAFTRR	ENSG00000260876,None	rs17767383,rs17767904	2e-09,6.28e-09	Differentiated thyroid cancer,Thyroid cancer
thyroid_cancer	mixed	Novel	17:7668434:T:G	17	7668434	T	G	rs78378222	UTR3	TP53			NM_001126114:c.*1464A>C;NM_001126113:c.*1376A>C;NM_001126112:c.*1175A>C;NM_001126117:c.*1376A>C;NM_001276761:c.*1175A>C;NM_001276697:c.*1175A>C;NM_001276698:c.*1464A>C;NM_001276699:c.*1376A>C;NM_001276760:c.*1175A>C;NM_001126116:c.*1464A>C;NM_001126115:c.*1175A>C;NM_001126118:c.*1175A>C;NM_001276696:c.*1464A>C;NM_001276695:c.*1376A>C;NM_000546:c.*1175A>C	.	0.0127	0.4177	0.0468	4.281e-19	0.178592	eas,eur,afr,mixed	17	+++-+?+++??-+??+-+++++	15	0	1.02764e-07	PASS	FALSE
thyroid_cancer	eur	Novel	17:7668434:T:G	17	7668434	T	G	rs78378222	UTR3	TP53			NM_001126114:c.*1464A>C;NM_001126113:c.*1376A>C;NM_001126112:c.*1175A>C;NM_001126117:c.*1376A>C;NM_001276761:c.*1175A>C;NM_001276697:c.*1175A>C;NM_001276698:c.*1464A>C;NM_001276699:c.*1376A>C;NM_001276760:c.*1175A>C;NM_001126116:c.*1464A>C;NM_001126115:c.*1175A>C;NM_001126118:c.*1175A>C;NM_001276696:c.*1464A>C;NM_001276695:c.*1376A>C;NM_000546:c.*1175A>C	.	0.0139	0.4095	0.0476	7.221e-18	0.133459	eur	14	+?++++++-++++++	14	0	1.02764e-07	PASS	FALSE
thyroid_cancer	mixed	Novel	18:658423:A:G	18	658423	A	G	rs3891167	intronic	TYMS		TYMS	.	.	0.2354	-0.1007	0.0136	1.114e-13	0.627502	eas,eur,afr,mixed	16	-----+--?-??--?--?--?-	15	0	1.16327e-05	PASS	FALSE
thyroid_cancer	eur	Novel	18:668238:A:ATCTT	18	668238	A	ATCTT	rs146056628	intronic	TYMS		TYMS	.	.	0.1478	-0.147	0.0203	4.132e-13	0.142487	eur	10	--?-?-----?--??	10	0	6.0045e-06	PASS	FALSE
thyroid_cancer	eas	Novel	18:808321:G:T	18	808321	G	T	rs77284350	intronic	YES1			.	.	0.1444	-0.2039	0.0332	8.582e-10	0.209748	eas	3	-+-	3	1	3.21162e-10	PASS	FALSE
thyroid_cancer	mixed	Novel	18:63276318:A:G	18	63276318	A	G	rs8089538	intronic	BCL2			.	.	0.3441	0.0631	0.0113	2.372e-08	0.630091	eas,eur,afr,mixed	16	+++++-+-?+??++?++?++?+	15	0	0.000193	PASS	FALSE
thyroid_cancer	eur	Novel	19:4282038:T:C*	19	4282038	T	C	rs748832306	intronic	SHD			.	.	0.0015	1.0905	0.1923	1.412e-08	0.138945	eur	6	+??+??++++?????	6	0	6.38602e-05	PASS	FALSE
thyroid_cancer	mixed	Previously reported	19:7220585:G:T	19	7220585	G	T	rs3890483	intronic	INSR	INSR	INSR	.	.	0.4407	-0.1097	0.0114	5.753e-22	0.225802	eur,mixed,eas,amr,afr	19	------+----?-?---?--+-	16	0	4.22348e-06	PASS	FALSE	36777996	Zhou W	INSR		rs11085219	1.49e-08	Thyroid cancer
thyroid_cancer	eur	Previously reported	19:7240765:G:T	19	7240765	G	T	rs4804433	intronic	INSR	INSR	INSR	.	.	0.7512	0.1311	0.0153	1.062e-17	0.229754	eur	13	++?++-+++++++?+	13	0	1.14874e-07	PASS	FALSE	36777996	Zhou W	INSR		rs11085219	1.49e-08	Thyroid cancer
thyroid_cancer	eur	Previously reported	19:22032639:A:G	19	22032639	A	G	rs8105767	intergenic	ZNF208;ZNF257	ZNF676,ZNF257,VN1R85P,BNIP3P33	ZNF257,ZNF676	dist=21696;dist=19845	.	0.297	0.1131	0.0131	5.462e-18	0.111613	eur	15	-++++++++++++++	15	0	1.80173e-06	PASS	FALSE	36777996	Zhou W	ZNF257,ZNF676		rs7257051	1.39e-10	Thyroid cancer
thyroid_cancer	mixed	Previously reported	19:22134957:A:G	19	22134957	A	G	rs17554725	intergenic	ZNF257;ZNF676	VN1R85P,ZNF257,BNIP3P33,ZNF676	ZNF257,ZNF676	dist=43495;dist=44132	.	0.331	0.1078	0.0118	5.322e-20	0.261649	eur,mixed,eas,amr,afr	19	+++++++++++?+?+++?++++	16	0	1.13444e-06	PASS	FALSE	36777996	Zhou W	ZNF257,ZNF676		rs7257051	1.39e-10	Thyroid cancer
thyroid_cancer	mixed	Novel	19:53571434:G:C	19	53571434	G	C	rs538484701	intronic	ZNF331			.	.	0.0015	1.6984	0.2903	4.887e-09	0.0477368	afr,mixed	4	?-?????+???-???????+??	4	1	7.53e-10	PASS	FALSE
thyroid_cancer	mixed	Novel	20:3808255:T:C	20	3808255	T	C	rs73082522	upstream	LINC01730			dist=239	.	0.0825	0.1361	0.0203	2.101e-11	0.599173	eur,mixed,eas,amr,afr	20	+++-+++-+?+++?+++++++-	16	0	0.000307249	PASS	FALSE
thyroid_cancer	eur	Novel	20:3808255:T:C	20	3808255	T	C	rs73082522	upstream	LINC01730			dist=239	.	0.0917	0.1309	0.021	4.772e-10	0.353478	eur	15	+++++++++-++++-	15	0	0.000491428	PASS	FALSE
thyroid_cancer	eur	Novel	20:36898455:C:G*	20	36898455	C	G	rs145735112	exonic	SAMHD1			.	nonsynonymous SNV	0.0009	1.0981	0.1892	6.436e-09	0.421387	eur	7	+??+??+++++????	7	0	1.443e-05	PASS	FALSE
thyroid_cancer	mixed	Novel	20:63638397:C:T	20	63638397	C	T	rs75691080	intergenic	MHENCR;STMN3		TNFRSF6B	dist=9573;dist=1308	.	0.0906	-0.1162	0.0207	1.831e-08	0.678754	eur,mixed,eas,amr,afr	18	-----+---?-?-?+--?----	15	0	0.000469332	PASS	FALSE
thyroid_cancer	eur	Novel	20:63638397:C:T	20	63638397	C	T	rs75691080	intergenic	MHENCR;STMN3		TNFRSF6B	dist=9573;dist=1308	.	0.0933	-0.1223	0.022	2.713e-08	0.554546	eur	14	-+?------------	14	0	0.000469332	PASS	FALSE
thyroid_cancer	mixed	Previously reported	22:28707610:T:C	22	28707610	T	C	rs186430430	intronic	CHEK2			.	.	0.002	0.9213	0.1334	5.04e-12	0.674997	eur,mixed	9	?++?+???+??????+++++??	9	0	1.06e-05	PASS	FALSE	36777996	Zhou W	TTC28		rs182528402	1.25e-10	Thyroid cancer
thyroid_cancer	eur	Previously reported	22:28707610:T:C	22	28707610	T	C	rs186430430	intronic	CHEK2			.	.	0.0024	0.9648	0.1355	1.082e-12	0.824628	eur	9	+?+++?+++++????	9	0	6.374e-05	PASS	FALSE	36777996	Zhou W	TTC28		rs182528402	1.25e-10	Thyroid cancer
thyroid_cancer	mixed	Previously reported	22:28725099:A:G	22	28725099	A	G	rs17879961	exonic	CHEK2			.	nonsynonymous SNV	0.0037	0.7511	0.1046	6.769e-13	0.707076	eur,mixed	10	?++?+?+?+??????+++++??	10	0	1.59e-07	PASS	FALSE	36777996	Zhou W	TTC28		rs182528402	1.25e-10	Thyroid cancer
thyroid_cancer	eur	Previously reported	22:28725099:A:G	22	28725099	A	G	rs17879961	exonic	CHEK2			.	nonsynonymous SNV	0.0042	0.7841	0.1053	9.797e-14	0.820629	eur	10	+?+++++++++????	10	0	1.573e-06	PASS	FALSE	36777996	Zhou W	TTC28		rs182528402	1.25e-10	Thyroid cancer

## Sheet: ST 6.2. Benign nodular goiter
Endpoint	Meta-analysis	Category	ID	CHR	POS(hg38)	REF	ALT(effect)	rsID	Func.refGene	Gene.refGene	Gene.TWAS	Gene.PrediXscan	GeneDetail.refGene	ExonicFunc.refGene	allele frequency (ALT)	beta (ALT)	se	p-value	p-value for heterogeneity (Cochran’s Q)	Ancestry*	Number of data sets (per biobank per ancestry)	direction_ALT	number of biobanks	number biobanks with significant association (p-value < 5E-8)	minimum p-value among all biobanks	QC_strand_Flip (flag to indicate whether this variant had a strand flip in any data set)	QC_Freq diff than gnomAD (flag to indicate whether this variant failed the AF QC (compared to gnomAD) in any data set)	PUBMEDID	FIRST AUTHOR	MAPPED_GENE	SNP_GENE_IDS	SNPS	CATALOG_PVALUE	DISEASE/TRAIT
benign_nodular_goiter	eur	Novel	1:15858628:T:C*	1	15858628	T	C	rs35514973	intronic	SPEN	SPEN	SPEN	.	.	0.2925	-0.0453	0.0076	2.393e-09	0.430949	eur	14	------+-------	14	0	0.000248914	PASS	FALSE
benign_nodular_goiter	eur	Previously reported	1:19514680:G:A	1	19514680	G	A	rs10799824	intergenic	CAPZB;LOC105378614	MICOS10,CAPZB,NBL1,SLC66A1	CAPZB,NBL1,AKR7A2	dist=29141;dist=77122	.	0.1478	0.1485	0.0092	4.427e-58	4.47706e-10	eur	14	++++++++++++++	14	3	2.8655e-28	PASS	FALSE	34594039	Sakaue S	CAPZB	ENSG00000077549	rs12407089	8e-11	Goiter
benign_nodular_goiter	mixed	Previously reported	1:19517082:A:G	1	19517082	A	G	rs10917469	intergenic	CAPZB;LOC105378614	NBL1,CAPZB,MICOS10,SLC66A1	CAPZB,AKR7A2,NBL1	dist=31543;dist=74720	.	0.1619	0.1649	0.0077	6.77e-101	4.263e-09	amr,eur,eas,afr,mixed	21	+++++++++++++-+++++++	16	5	4.32912e-28	PASS	FALSE	34594039	Sakaue S	CAPZB	ENSG00000077549	rs12407089	8e-11	Goiter
benign_nodular_goiter	afr	Previously reported	1:19517082:A:G	1	19517082	A	G	rs10917469	intergenic	CAPZB;LOC105378614			dist=31543;dist=74720	.	0.2404	0.2349	0.0178	8.124e-40	0.456532	afr	7	+++++++	7	2	3.855e-16	PASS	FALSE
benign_nodular_goiter	mixed	Novel	1:39874915:G:A	1	39874915	G	A	rs112309826	intronic	TRIT1	MYCL	MYCL	.	.	0.1099	0.0626	0.0112	2.144e-08	0.426151	amr,eur,eas,afr,mixed	18	++-++++-?++-?++++++?-	14	0	0.002934	PASS	FALSE
benign_nodular_goiter	eur	Novel	1:46053005:T:C*	1	46053005	T	C	rs785471	intronic	P3R3URF-PIK3R3;PIK3R3	IPP	PIK3R3	.	.	0.4364	-0.0394	0.0068	7.715e-09	0.915566	eur	13	-?--+----+----	13	0	0.00152982	PASS	FALSE
benign_nodular_goiter	mixed	Novel	1:50456969:A:G	1	50456969	A	G	rs4926554	intronic	FAF1		EPS15	.	.	0.0487	-0.1899	0.0298	1.823e-10	0.954503	amr,eur,eas,afr,mixed	17	----??---------+--+??	13	1	1.01522e-08	PASS	FALSE
benign_nodular_goiter	eur	Novel	1:50851702:T:G	1	50851702	T	G	rs78738909	intronic	FAF1		EPS15	.	.	0.3244	0.0818	0.0081	4.562e-24	0.695124	eur	12	+?++++++++++?+	12	0	8.67521e-07	PASS	FALSE
benign_nodular_goiter	mixed	Novel	1:50985827:G:A	1	50985827	G	A	rs11583886	intergenic	CDKN2C;MIR4421		EPS15	dist=11193;dist=74010	.	0.3056	0.0707	0.007	4.125e-24	0.830794	amr,eur,eas,afr,mixed	18	?++?+++++-+++++?+++++	14	1	7.76336e-10	PASS	FALSE
benign_nodular_goiter	afr	Previously reported	1:61153384:C:T	1	61153384	C	T	rs334701	intronic	NFIA			.	.	0.835	-0.2097	0.0205	1.193e-24	0.966169	afr	7	-------	7	1	8.282e-13	PASS	FALSE	34594039	Sakaue S	NFIA	ENSG00000162599	rs334721	8e-09	Goiter
benign_nodular_goiter	mixed	Previously reported	1:61154824:A:G	1	61154824	A	G	rs334699	intronic	NFIA	NFIA		.	.	0.9334	-0.2288	0.012	8.223e-81	3.81719e-05	amr,eur,eas,afr,mixed	20	-----------++------?+	15	5	5.48e-22	PASS	FALSE	34594039	Sakaue S	NFIA	ENSG00000162599	rs334721	8e-09	Goiter
benign_nodular_goiter	eur	Previously reported	1:61154824:A:G	1	61154824	A	G	rs334699	intronic	NFIA	NFIA		.	.	0.9549	-0.235	0.0162	1.772e-47	3.59551e-05	eur	13	----+-+------?	13	3	7.56833e-17	PASS	FALSE	34594039	Sakaue S	NFIA	ENSG00000162599	rs334721	8e-09	Goiter
benign_nodular_goiter	eur	Previously reported	1:61214594:C:T	1	61214594	C	T	rs182823	intronic	NFIA	NFIA		.	.	0.5652	0.0551	0.0079	3.741e-12	0.604875	eur	10	++??+++?+++++?	10	0	2.10834e-06	PASS	FALSE
benign_nodular_goiter	mixed	Novel	1:93192539:A:C	1	93192539	A	C	rs11164880	intronic	CCDC18	CCDC18,DR1,TMED5	CCDC18,DR1,TMED5	.	.	0.6272	-0.0374	0.0062	1.265e-09	0.0694457	amr,eur,eas,afr,mixed	20	---++++----++---+--?+	15	0	1.03564e-06	PASS	FALSE
benign_nodular_goiter	eur	Novel	1:93352389:A:G	1	93352389	A	G	rs4847240	intronic	DR1	DR1,SNORA66,TMED5	DR1,CCDC18,TMED5	.	.	0.6355	-0.0472	0.0071	3.219e-11	0.392276	eur	13	-+--+-+------?	13	0	2.90188e-06	PASS	FALSE
benign_nodular_goiter	mixed	Novel	1:213975429:G:T	1	213975429	G	T	rs1431983	ncRNA_intronic	PROX1-AS1			.	.	0.4884	0.0385	0.0063	7.874e-10	0.264663	amr,eur,eas,afr,mixed	17	++?-++++++?+?+++-+-?-	14	0	4.67477e-06	PASS	FALSE
benign_nodular_goiter	eur	Novel	1:213989391:G:T	1	213989391	G	T	rs340837	intronic	PROX1			.	.	0.5192	-0.0441	0.0067	5.656e-11	0.0213104	eur	14	-+--+---+-----	14	0	9.748e-07	PASS	FALSE
benign_nodular_goiter	mixed	Previously reported	1:218508777:A:G	1	218508777	A	G	rs675763	ncRNA_intronic	MIR548F3	TGFB2-AS1,TGFB2	TGFB2	.	.	0.6095	0.0911	0.0062	3.217e-48	3.06586e-06	amr,eur,eas,afr,mixed	19	+++-++++++++?++++++?+	15	2	2.05968e-24	PASS	FALSE	34594039	Sakaue S	LINC02869	ENSG00000228208	rs796395	1e-11	Goiter
benign_nodular_goiter	eur	Previously reported	1:218524685:C:T	1	218524685	C	T	rs1690789	ncRNA_intronic	LINC02869;MIR548F3	RIMKLBP2,TGFB2,TGFB2-AS1	TGFB2	.	.	0.4806	0.0995	0.0068	8.25e-48	0.00220307	eur	13	++?+++++++++++	13	2	6.71583e-24	PASS	FALSE	34594039	Sakaue S	LINC02869	ENSG00000228208	rs796395	1e-11	Goiter
benign_nodular_goiter	mixed	Previously reported	1:218915767:C:A	1	218915767	C	A	rs10495115	ncRNA_intronic	LINC01710;MIR548F3	TGFB2-AS1,TGFB2	TGFB2	.	.	0.1758	-0.0422	0.0077	4.049e-08	0.530779	amr,eur,eas,afr,mixed	21	---------+--+--+-+-+-	16	0	0.00038068	PASS	FALSE
benign_nodular_goiter	eur	Novel	1:219309029:G:A	1	219309029	G	A	rs11118267	intergenic	LYPLAL1;LYPLAL1-AS1	RIMKLBP2,TGFB2,TGFB2-AS1	TGFB2	dist=96164;dist=126129	.	0.3164	-0.0424	0.0072	4.392e-09	0.340957	eur	14	-+---++-------	14	0	4.9823e-07	PASS	FALSE
benign_nodular_goiter	mixed	Novel	1:243305392:C:A	1	243305392	C	A	rs12759571	intronic	SDCCAG8	FCF1P7,SDCCAG8		.	.	0.2864	0.0411	0.0064	1.712e-10	0.497421	amr,eur,eas,afr,mixed	21	++-+++++++++-+++++++-	16	0	0.000698	PASS	FALSE
benign_nodular_goiter	eur	Novel	1:243305392:C:A	1	243305392	C	A	rs12759571	intronic	SDCCAG8	FCF1P7,SDCCAG8		.	.	0.3037	0.0408	0.0073	2.641e-08	0.461997	eur	14	++++-++-++++++	14	0	0.0006025	PASS	FALSE
benign_nodular_goiter	mixed	Novel	2:1346227:T:C	2	1346227	T	C	rs984285863	intronic	SNTG2	TPO	TPO	.	.	0.002	0.6595	0.0959	6.25e-12	0.734897	eur,mixed	7	+++?????+?+?????+?+??	7	0	2.94971e-06	PASS	FALSE
benign_nodular_goiter	eur	Novel	2:1346227:T:C	2	1346227	T	C	rs984285863	intronic	SNTG2	TPO	TPO	.	.	0.0021	0.6729	0.0973	4.68e-12	0.734156	eur	7	+??+???++++?+?	7	0	2.94971e-06	PASS	FALSE
benign_nodular_goiter	eur	Novel	2:1403856:C:T	2	1403856	C	T	rs11675342	intergenic	SNTG2;TPO	TPO	TPO	dist=36244;dist=9605	.	0.4287	-0.0496	0.0068	2.969e-13	0.145508	eur	14	----+----+----	14	1	6.2926e-09	PASS	FALSE
benign_nodular_goiter	mixed	Novel	2:1404043:C:T	2	1404043	C	T	rs11675434	intergenic	SNTG2;TPO	TPO	TPO	dist=36431;dist=9418	.	0.3987	-0.0498	0.006	7.044e-17	0.0961252	amr,eur,eas,afr,mixed	21	-----+-------+--+---+	16	1	3.19558e-08	PASS	FALSE
benign_nodular_goiter	eur	Novel	2:27924676:T:G*	2	27924676	T	G	rs541017344	intronic	BABAM2			.	.	0.0008	0.825	0.1457	1.483e-08	0.0316536	eur	7	+??+?-?++++???	7	0	2.29008e-05	PASS	FALSE
benign_nodular_goiter	eur	Novel	2:151536782:C:T	2	151536782	C	T	rs6744470	intronic	NEB	NEB,ARL5A		.	.	0.6464	0.041	0.0072	1.069e-08	0.333583	eur	13	++++-+-+++-++?	13	0	0.0012216	PASS	FALSE
benign_nodular_goiter	mixed	Novel	2:151536908:T:C	2	151536908	T	C	rs12996964	intronic	NEB			.	.	0.2407	-0.0422	0.0072	3.864e-09	0.351136	amr,eur,eas,afr,mixed	19	---+-+-+--?+?-------+	15	0	0.00142728	PASS	FALSE
benign_nodular_goiter	mixed	Novel	2:200539435:A:G	2	200539435	A	G	rs62279324	intronic	SGO2	KCTD18	KCTD18	.	.	0.0721	-0.0732	0.013	1.641e-08	0.0597249	amr,eur,eas,afr,mixed	20	---+--++-+--?+-----++	16	1	2.60274e-08	PASS	FALSE
benign_nodular_goiter	eur	Novel	2:200539435:A:G	2	200539435	A	G	rs62279324	intronic	SGO2	KCTD18	KCTD18	.	.	0.078	-0.0834	0.0138	1.674e-09	0.258809	eur	14	----+---------	14	1	2.60274e-08	PASS	FALSE
benign_nodular_goiter	eur	Novel	2:216749861:C:T	2	216749861	C	T	rs6754292	intergenic	IGFBP5;TNP1			dist=54312;dist=109598	.	0.6288	-0.0509	0.0076	1.756e-11	0.000253353	eur	11	--?----+?----?	11	0	9.80754e-08	PASS	FALSE
benign_nodular_goiter	mixed	Novel	2:216749927:G:A	2	216749927	G	A	rs6754506	intergenic	IGFBP5;TNP1			dist=54378;dist=109532	.	0.6002	-0.0487	0.0062	6.305e-15	0.00156334	amr,eur,eas,afr,mixed	17	--+?--------?+-?---?-	14	1	3.14971e-09	PASS	FALSE
benign_nodular_goiter	mixed	Novel	2:226647853:C:T	2	226647853	C	T	rs12151734	intergenic	LOC646736;MIR5702		IRS1	dist=467791;dist=10857	.	0.2039	0.0452	0.0074	8.67e-10	0.0368607	amr,eur,eas,afr,mixed	21	++++++-++-+++-+++++++	16	0	0.000230979	PASS	FALSE
benign_nodular_goiter	eur	Novel	2:226663658:T:C	2	226663658	T	C	rs1316910	intergenic	MIR5702;IRS1	IRS1	IRS1	dist=4865;dist=67654	.	0.2244	0.054	0.0081	2.915e-11	0.318806	eur	14	++++++++++++++	14	0	0.000260368	PASS	FALSE
benign_nodular_goiter	eur	Novel	2:241571567:G:A	2	241571567	G	A	rs35717482	intronic	BOK	STK25,THAP4	THAP4	.	.	0.1481	-0.0754	0.0099	2.852e-14	0.629351	eur	14	------+-------	14	0	2.726e-06	PASS	FALSE
benign_nodular_goiter	mixed	Novel	2:241595294:C:T	2	241595294	C	T	rs62193000	intronic	THAP4	THAP4,STK25	THAP4	.	.	0.1489	-0.0606	0.0084	6.204e-13	0.395051	amr,eur,eas,afr,mixed	21	-------+-+-+---------	16	0	1.11e-05	PASS	FALSE
benign_nodular_goiter	eur	Novel	3:15829162:C:T*	3	15829162	C	T	rs1052392273	intronic	ANKRD28			.	.	0.0006	0.9878	0.1735	1.257e-08	0.0980725	eur	5	+??-???+?++???	5	0	3.08042e-05	PASS	FALSE
benign_nodular_goiter	eur	Novel	3:24921576:C:G	3	24921576	C	G	rs9846880	intronic	RARB			.	.	0.421	0.0385	0.0069	2.258e-08	0.856351	eur	13	++++-+?+++++++	13	0	0.00112344	PASS	FALSE
benign_nodular_goiter	mixed	Novel	3:24957009:T:A	3	24957009	T	A	rs6799487	intronic	RARB			.	.	0.4556	0.0357	0.006	3.078e-09	0.786419	eas,eur,mixed,afr	17	+++?+++++-++??+?++++-	15	0	0.00187385	PASS	FALSE
benign_nodular_goiter	eur	Novel	3:70982178:AAATT:A*	3	70982178	AAATT	A	rs151150491	intronic	FOXP1			.	.	0.0016	0.6604	0.1122	3.993e-09	0.606483	eur	6	+??+???++++???	6	0	2.1697e-05	PASS	FALSE
benign_nodular_goiter	eur	Novel	3:124589361:C:T	3	124589361	C	T	rs73191624	intronic	KALRN		KALRN	.	.	0.1073	0.0681	0.011	6.123e-10	0.10384	eur	14	++++-++++-+++-	14	0	1.97124e-05	PASS	FALSE
benign_nodular_goiter	mixed	Novel	3:124590088:T:C	3	124590088	T	C	rs3851352	intronic	KALRN		KALRN	.	.	0.1002	0.0618	0.0097	2.209e-10	0.0935746	amr,eur,eas,afr,mixed	21	++++-++-++++-+++-++--	16	0	2.32284e-05	PASS	FALSE
benign_nodular_goiter	mixed	Novel	3:152406846:A:G	3	152406846	A	G	rs16864268	intronic	MBNL1			.	.	0.2282	0.0391	0.0069	1.299e-08	0.0405962	amr,eur,eas,afr,mixed	21	+-+++++++-+-++++-++++	16	0	0.000171483	PASS	FALSE
benign_nodular_goiter	amr	Novel	3:154414081:G:C*	3	154414081	G	C	rs146619618	intronic	GPR149			.	.	0.004	1.0532	0.1871	1.809e-08	0.78467	amr	4	+++?+	4	0	1.95821e-06	PASS	FALSE
benign_nodular_goiter	mixed	Novel	3:169807074:A:C	3	169807074	A	C	rs3796145	intronic	LRRC34	ACTRT3	ACTRT3	.	.	0.2512	-0.0546	0.0071	1.141e-14	0.22624	amr,eur,eas,afr,mixed	21	-----+----------+--+-	16	0	9.80235e-05	PASS	FALSE
benign_nodular_goiter	eur	Novel	3:169807074:A:C	3	169807074	A	C	rs3796145	intronic	LRRC34	ACTRT3,LRRIQ4	ACTRT3	.	.	0.2468	-0.056	0.0079	1.07e-12	0.145746	eur	14	-+-------+---+	14	0	9.80235e-05	PASS	FALSE
benign_nodular_goiter	eur	Novel	3:185777532:G:A	3	185777532	G	A	rs13092876	intronic	IGF2BP2	IGF2BP2,TMEM41A	IGF2BP2	.	.	0.3151	0.05	0.0072	3.277e-12	0.749175	eur	14	+-++++++++++++	14	0	3.12522e-05	PASS	FALSE
benign_nodular_goiter	mixed	Novel	3:185803160:A:G	3	185803160	A	G	rs9854769	intronic	IGF2BP2	IGF2BP2,TMEM41A	IGF2BP2	.	.	0.3813	0.0482	0.0072	1.826e-11	0.975534	amr,eur,eas,afr,mixed	16	+++?++++?+?+++++++??+	12	0	8.15624e-06	PASS	FALSE
benign_nodular_goiter	mixed	Previously reported	3:194200845:C:T	3	194200845	C	T	rs4578973	intergenic	HES1;LINC02036	LINC00887	LINC00887	dist=62113;dist=2171	.	0.2142	0.1372	0.008	1.578e-66	1.1458e-11	eas,eur,mixed,afr	16	++?+++++?+++??+++++?+	14	3	8.21486e-45	PASS	FALSE	34594039	Sakaue S	RN7SL215P - LINC02036		rs12493688	3e-09	Goiter
benign_nodular_goiter	eur	Previously reported	3:194200845:C:T	3	194200845	C	T	rs4578973	intergenic	HES1;LINC02036	LINC00887	LINC00887	dist=62113;dist=2171	.	0.2315	0.1396	0.0083	2.001e-63	1.0432e-11	eur	12	+++++++?+++++?	12	3	8.21486e-45	PASS	FALSE	34594039	Sakaue S	RN7SL215P - LINC02036		rs12493688	3e-09	Goiter
benign_nodular_goiter	mixed	Novel	4:38212767:A:G	4	38212767	A	G	rs13140617	intergenic	TBC1D1;LINC02513			dist=73592;dist=154147	.	0.4969	-0.0345	0.0059	4.92e-09	0.577834	amr,eur,eas,afr,mixed	18	-----?------?------?-	15	0	0.00169863	PASS	FALSE
benign_nodular_goiter	mixed	Novel	4:40363853:C:T	4	40363853	C	T	rs6850417	intergenic	CHRNA9;RBM47	CHRNA9		dist=8636;dist=59427	.	0.6473	-0.0376	0.0065	8.875e-09	0.577274	amr,eur,eas,afr,mixed	16	---?-?-----+?--?--+?+	14	0	2.31047e-05	PASS	FALSE
benign_nodular_goiter	mixed	Novel	4:102267552:C:T	4	102267552	C	T	rs13107325	exonic	SLC39A8			.	nonsynonymous SNV	0.0653	0.0853	0.0127	2.176e-11	0.908556	amr,eur,eas,afr,mixed	16	+++?++?++++-?++?+++?+	13	0	2.87e-05	PASS	FALSE
benign_nodular_goiter	eur	Novel	4:102267552:C:T	4	102267552	C	T	rs13107325	exonic	SLC39A8			.	nonsynonymous SNV	0.0781	0.0846	0.0135	3.748e-10	0.263889	eur	12	+-?+++-++++++?	12	0	7.20012e-05	PASS	FALSE
benign_nodular_goiter	eur	Novel	4:139095916:C:T*	4	139095916	C	T	rs111906179	intronic	ELF2			.	.	0.2041	0.0487	0.0085	1.11e-08	0.474162	eur	14	++++++++++++++	14	0	1.31686e-05	PASS	FALSE
benign_nodular_goiter	mixed	Novel	5:1279675:C:T	5	1279675	C	T	rs10069690	intronic	TERT	CEP72		.	.	0.3166	0.0692	0.0073	2.683e-21	0.00867438	eas,eur,mixed,afr	16	++--+-++?+?+-?++++??+	12	2	8.78e-13	PASS	FALSE
benign_nodular_goiter	eur	Novel	5:1279913:G:A	5	1279913	G	A	rs2242652	intronic	TERT			.	.	0.2002	0.0806	0.0085	2.788e-21	0.00469911	eur	13	++++++---++++?	13	2	1.327e-12	PASS	FALSE
benign_nodular_goiter	amr	Novel	5:5087143:G:A*	5	5087143	G	A	rs143916823	intergenic	LINC02121;CTD-2297D10.2			dist=8832;dist=44942	.	0.0047	0.8766	0.1555	1.73e-08	0.13585	amr	4	++-?+	4	0	1.81535e-06	PASS	FALSE
benign_nodular_goiter	mixed	Novel	5:69486780:G:T	5	69486780	G	T	rs3846487	intergenic	LOC101928924;OCLN			dist=1168;dist=5767	.	0.8335	0.0552	0.0096	1.043e-08	0.0643981	eur,mixed,eas	10	++????+?+-+???+??++?+	10	0	0.000336481	PASS	FALSE
benign_nodular_goiter	eur	Novel	5:69486780:G:T	5	69486780	G	T	rs3846487	intergenic	LOC101928924;OCLN			dist=1168;dist=5767	.	0.8428	0.0621	0.0112	2.745e-08	0.0474366	eur	8	+??+++??+?+++?	8	0	0.000336481	PASS	FALSE
benign_nodular_goiter	eur	Novel	5:77234524:A:G	5	77234524	A	G	rs6885099	intronic	PDE8B	ZBED3,PDE8B	ZBED3,PDE8B	.	.	0.3946	-0.0541	0.0069	6.054e-15	0.956659	eur	14	----+---------	14	0	1.679e-05	PASS	FALSE
benign_nodular_goiter	mixed	Novel	5:77247384:A:T	5	77247384	A	T	rs7727976	intronic	PDE8B	PDE8B,ZBED3	ZBED3,PDE8B	.	.	0.4229	-0.0447	0.0061	1.436e-13	0.920399	eur,mixed,afr,eas	16	---?-?---+--??-?----+	15	0	4.07e-06	PASS	FALSE
benign_nodular_goiter	mixed	Novel	6:846919:C:G	6	846919	C	G	rs9379144	intergenic	EXOC2;LOC101927691	HUS1B		dist=153780;dist=21579	.	0.3353	0.0435	0.0076	1.024e-08	0.38269	amr,eur,eas,afr,mixed	14	+++?+-++?+?+?++?+-??-	11	0	1.95e-06	PASS	FALSE
benign_nodular_goiter	mixed	Novel	6:31335354:T:C	6	31335354	T	C	rs2394969	intergenic	LINC02571;HLA-B			dist=33717;dist=18521	.	0.8315	-0.0476	0.0083	1.074e-08	0.595432	amr,eur,eas,afr,mixed	20	---+-------+++----+?+	15	0	0.00100656	PASS	FALSE
benign_nodular_goiter	eur	Previously reported	6:43836834:T:G	6	43836834	T	G	rs729761	intergenic	VEGFA;LINC02537	VEGFA	VEGFA	dist=50348;dist=8042	.	0.713	-0.0635	0.0076	8.804e-17	0.646554	eur	13	----+--------?	13	0	1.005e-06	PASS	FALSE
benign_nodular_goiter	mixed	Previously reported	6:43837765:G:C	6	43837765	G	C	rs10223666	intergenic	VEGFA;LINC02537	VEGFA	VEGFA	dist=51279;dist=7111	.	0.7015	-0.069	0.0068	3.576e-24	0.30191	eur,mixed,afr,eas	14	--??-?------??-?+--?+	13	1	2.97e-13	PASS	FALSE
benign_nodular_goiter	eur	Previously reported	6:43938079:G:C	6	43938079	G	C	rs9296422	ncRNA_exonic	LINC01512	VEGFA	VEGFA	.	.	0.2402	0.1103	0.0081	1.114e-42	0.78318	eur	12	++?++++++++++?	12	2	8.6856e-12	PASS	FALSE	34594039	Sakaue S	SCIRT	ENSG00000237686	rs66760320	1e-08	Goiter
benign_nodular_goiter	mixed	Previously reported	6:43938518:C:T	6	43938518	C	T	rs66760320	downstream	LINC01512	VEGFA	VEGFA	dist=311	.	0.264	0.1161	0.0067	9.848e-67	0.648738	amr,eur,eas,afr,mixed	16	+++?+?++++++?++?+++?+	14	4	2.64e-21	PASS	FALSE	34594039	Sakaue S	SCIRT	ENSG00000237686	rs66760320	1e-08	Goiter
benign_nodular_goiter	afr	Previously reported	6:43938518:C:T	6	43938518	C	T	rs66760320	downstream	LINC01512			dist=311	.	0.3489	0.145	0.0166	2.485e-18	0.122315	afr	5	++?+?++	5	1	1.204e-12	PASS	FALSE	34594039	Sakaue S	SCIRT	ENSG00000237686	rs66760320	1e-08	Goiter
benign_nodular_goiter	mixed	Novel	6:139965099:A:C	6	139965099	A	C	rs596878	intergenic	FILNC1;LOC100507477			dist=104628;dist=11220	.	0.4288	-0.058	0.0059	1.669e-22	0.0721925	amr,eur,eas,afr,mixed	21	---+-+--------------+	16	1	2.19938e-12	PASS	FALSE
benign_nodular_goiter	eur	Novel	6:139965099:A:C	6	139965099	A	C	rs596878	intergenic	FILNC1;LOC100507477			dist=104628;dist=11220	.	0.4345	-0.0613	0.0068	2.458e-19	0.10017	eur	14	----+---------	14	1	2.19938e-12	PASS	FALSE
benign_nodular_goiter	mixed	Novel	7:1919036:G:A	7	1919036	G	A	rs12536062	intronic	MAD1L1			.	.	0.3316	0.0413	0.0073	1.318e-08	0.515938	eas,eur,mixed,afr	16	+++-+++-?-?-??++++?++	13	0	0.00100914	PASS	FALSE
benign_nodular_goiter	eur	Novel	7:1926856:G:C	7	1926856	G	C	rs10950448	intronic	MAD1L1			.	.	0.3799	0.0392	0.007	2.451e-08	0.791425	eur	14	+-++++-+++++++	14	0	0.00193972	PASS	FALSE
benign_nodular_goiter	mixed	Novel	7:28187636:A:G	7	28187636	A	G	rs78727109	ncRNA_intronic	JAZF1-AS1		JAZF1	.	.	0.0592	-0.1747	0.0224	5.849e-15	0.388005	amr,eur,eas,afr,mixed	19	---+-+--?----------?-	14	0	2.27719e-07	PASS	FALSE
benign_nodular_goiter	eur	Novel	7:28202342:T:C	7	28202342	T	C	rs112809701	ncRNA_intronic	JAZF1-AS1		JAZF1	.	.	0.0156	-0.229	0.0339	1.515e-11	0.777809	eur	13	-?------------	13	0	2.298e-07	PASS	FALSE
benign_nodular_goiter	eur	Novel	7:46683912:T:C	7	46683912	T	C	rs856563	intergenic	IGFBP3;LOC730338			dist=762640;dist=3967	.	0.6284	-0.0401	0.007	1.255e-08	0.994962	eur	13	------+------?	13	0	0.006247	PASS	FALSE
benign_nodular_goiter	mixed	Novel	7:46713893:C:A	7	46713893	C	A	rs700750	intergenic	LOC730338;TNS3			dist=16771;dist=561261	.	0.6233	-0.0361	0.0061	3.473e-09	0.822751	amr,eur,eas,afr,mixed	20	------+--+-+-------?-	15	0	0.00059395	PASS	FALSE
benign_nodular_goiter	mixed	Novel	7:124956849:C:G	7	124956849	C	G	rs59379598	ncRNA_intronic	POT1-AS1	POT1-AS1		.	.	0.24	-0.0454	0.0069	5.362e-11	0.616463	amr,eur,eas,afr,mixed	21	---+--++-----+-----++	16	0	0.000142285	PASS	FALSE
benign_nodular_goiter	eur	Novel	7:124961487:G:A	7	124961487	G	A	rs62478792	ncRNA_intronic	POT1-AS1	POT1-AS1	GPR37	.	.	0.3065	-0.0512	0.0073	2.077e-12	0.317893	eur	14	----+--------+	14	0	0.0005923	PASS	FALSE
benign_nodular_goiter	mixed	Novel	7:138420489:G:A	7	138420489	G	A	rs10252816	intergenic	MIR4468;TRIM24			dist=296668;dist=39770	.	0.3034	-0.036	0.0065	2.648e-08	0.235285	amr,eur,eas,afr,mixed	21	---+-++-+--++-----+--	16	0	0.00096	PASS	FALSE
benign_nodular_goiter	mixed	Novel	8:8457501:CCAGAGAGGCT:C	8	8457501	CCAGAGAGGCT	C	rs11277366	intergenic	PRAG1;CLDN23	LINC02950,PRAG1,MFHAS1,FAM85B,PPP1R3B-DT,FAM86B3P,PPP1R3B,RPL10P19,ALG1L13P	PRAG1	dist=71062;dist=244426	.	0.4812	0.0796	0.0068	1.275e-31	0.00461685	eas,eur,mixed,afr	15	+++?++++++++??+?+?+?+	13	2	5.89929e-20	PASS	FALSE
benign_nodular_goiter	eur	Novel	8:8462781:G:A	8	8462781	G	A	rs2980769	intergenic	PRAG1;CLDN23	MFHAS1,PPP1R3B-DT,FAM86B3P,RPL10P19,LINC02950,PRAG1,PPP1R3B	PRAG1,PPP1R3B	dist=76342;dist=239156	.	0.4381	0.0801	0.0076	4.332e-26	0.000590302	eur	14	+-++++-++++++-	14	1	1.29867e-18	PASS	FALSE
benign_nodular_goiter	mixed	Novel	8:17528087:C:G	8	17528087	C	G	rs2720495	intronic	SLC7A2	MTMR7,SLC7A2	SLC7A2	.	.	0.5977	-0.0476	0.0066	7.736e-13	0.309152	eur,mixed,afr,eas	13	--??-?---?-+??-?-+-?-	12	0	6.78516e-06	PASS	FALSE
benign_nodular_goiter	eur	Novel	8:17528087:C:G	8	17528087	C	G	rs2720495	intronic	SLC7A2	SLC7A2	SLC7A2	.	.	0.6039	-0.0451	0.0077	4.323e-09	0.181055	eur	11	-+?--++?-----?	11	0	6.78516e-06	PASS	FALSE
benign_nodular_goiter	mixed	Novel	8:23499451:A:G	8	23499451	A	G	rs56009477	intergenic	ENTPD4;SLC25A37	SLC25A37	SLC25A37	dist=41720;dist=29505	.	0.1344	0.0573	0.0086	2.195e-11	0.840249	amr,eur,eas,afr,mixed	21	+++++-+-+-++-++++++++	16	0	0.003685	PASS	FALSE
benign_nodular_goiter	eur	Novel	8:23499451:A:G	8	23499451	A	G	rs56009477	intergenic	ENTPD4;SLC25A37	SLC25A37	SLC25A37	dist=41720;dist=29505	.	0.153	0.0565	0.0093	1.447e-09	0.783585	eur	14	++++++++++++++	14	0	0.00215984	PASS	FALSE
benign_nodular_goiter	eur	Novel	8:32583817:T:A	8	32583817	T	A	rs10503921	intronic	NRG1		NRG1	.	.	0.2756	0.0718	0.0075	1.013e-21	0.187116	eur	14	++++++-+++++++	14	0	5.876e-07	PASS	FALSE
benign_nodular_goiter	mixed	Novel	8:32590977:G:C	8	32590977	G	C	rs67832854	intronic	NRG1		NRG1	.	.	0.2626	0.0706	0.0066	1.598e-26	0.251304	amr,eur,eas,afr,mixed	21	+++++++++++--++++++++	16	0	6.44956e-07	PASS	FALSE
benign_nodular_goiter	mixed	Novel	8:69444184:A:T	8	69444184	A	T	rs9773863	ncRNA_intronic	LINC01603	SULF1	SULF1	.	.	0.3413	-0.0772	0.0064	1.39e-33	0.00395488	amr,eur,eas,afr,mixed	20	----------?++-------+	15	2	4.94e-14	PASS	FALSE
benign_nodular_goiter	afr	Novel	8:69446393:A:C	8	69446393	A	C	rs6990149	ncRNA_intronic	LINC01603			.	.	0.47	-0.096	0.016	2.095e-09	0.837785	afr	6	--?----	6	0	2.91e-06	PASS	FALSE
benign_nodular_goiter	eur	Novel	8:69450244:C:T	8	69450244	C	T	rs7011706	intergenic	LINC01603;SULF1	SULF1	SULF1	dist=2000;dist=16380	.	0.3022	-0.0745	0.0075	3.804e-23	0.00152646	eur	13	--?-+-+-------	13	2	5.103e-10	PASS	FALSE
benign_nodular_goiter	eur	Novel	8:69506899:C:G	8	69506899	C	G	rs1441197	intronic	SULF1	SULF1	SULF1	.	.	0.3638	0.0479	0.0075	1.416e-10	0.49163	eur	12	++?+-++?+++++-	12	0	0.000367282	PASS	FALSE
benign_nodular_goiter	afr	Previously reported	8:132869751:G:A	8	132869751	G	A	rs116340633	exonic	TG			.	nonsynonymous SNV	0.0087	0.4899	0.0764	1.427e-10	0.638199	afr	6	+?+-+++	6	0	8.469e-07	PASS	FALSE	34594039	Sakaue S	PHF20L1	ENSG00000129292	rs75143612	8e-10	Goiter
benign_nodular_goiter	mixed	Previously reported	8:132869781:G:A	8	132869781	G	A	rs142698837	exonic	TG	RPL21P78		.	nonsynonymous SNV	0.0011	1.0602	0.073	9.22e-48	0.130998	eur,mixed	10	+++?????+?+???+++++??	10	2	4.74e-28	PASS	FALSE
benign_nodular_goiter	eur	Previously reported	8:132869781:G:A	8	132869781	G	A	rs142698837	exonic	TG	RPL21P78		.	nonsynonymous SNV	0.0013	1.0567	0.0743	6.157e-46	0.126241	eur	10	+?++?+?++++++?	10	2	4.231e-22	PASS	FALSE
benign_nodular_goiter	mixed	Previously reported	8:132871660:G:T	8	132871660	G	T	rs79676842	intronic	TG	RPL21P78		.	.	0.0202	0.4261	0.0204	4.35e-97	0.32688	amr,eur,mixed,afr	17	++++?-?++?+-?++++++++	13	5	5.79029e-28	PASS	FALSE	34594039	Sakaue S	PHF20L1	ENSG00000129292	rs75143612	8e-10	Goiter
benign_nodular_goiter	eur	Previously reported	8:132871660:G:T	8	132871660	G	T	rs79676842	intronic	TG	RPL21P78		.	.	0.0232	0.4272	0.0208	8.83e-94	0.244269	eur	14	++++++-+++++++	14	5	5.79029e-28	PASS	FALSE	34594039	Sakaue S	PHF20L1	ENSG00000129292	rs75143612	8e-10	Goiter
benign_nodular_goiter	mixed	Previously reported	8:132882571:G:A	8	132882571	G	A	rs146926250	exonic	TG	RPL21P78		.	nonsynonymous SNV	0.0013	0.5033	0.0874	8.618e-09	0.556233	eur,mixed	9	++-?????+?+???+?+++??	9	0	0.00013453	PASS	FALSE
benign_nodular_goiter	eur	Previously reported	8:132882571:G:A	8	132882571	G	A	rs146926250	exonic	TG	RPL21P78		.	nonsynonymous SNV	0.0015	0.5079	0.0864	4.222e-09	0.476206	eur	9	+??+?+?-+++++?	9	0	0.00013255	PASS	FALSE
benign_nodular_goiter	mixed	Previously reported	8:132949095:C:T	8	132949095	C	T	rs527837819	intronic	TG	RPL21P78		.	.	0.0072	0.4507	0.0594	3.237e-14	0.00370264	eur,mixed	11	+++?????-?+???++++-?-	11	1	1.78197e-16	PASS	FALSE
benign_nodular_goiter	eur	Previously reported	8:132949095:C:T	8	132949095	C	T	rs527837819	intronic	TG	RPL21P78		.	.	0.0072	0.4641	0.059	3.703e-15	0.00731425	eur	11	+?+--+?+-++++?	11	1	1.78197e-16	PASS	FALSE
benign_nodular_goiter	eur	Novel	9:4208429:C:T	9	4208429	C	T	rs10974395	intronic	GLIS3			.	.	0.4373	0.0483	0.0075	9.303e-11	0.0192752	eur	13	++++++-+++++?+	13	0	1.48946e-05	PASS	FALSE
benign_nodular_goiter	mixed	Novel	9:4214847:T:C	9	4214847	T	C	rs7043121	intronic	GLIS3			.	.	0.4269	0.0438	0.0063	4.245e-12	0.111944	amr,eur,eas,afr,mixed	19	?+++++-++++-?++++++++	15	0	1.63602e-05	PASS	FALSE
benign_nodular_goiter	mixed	Novel	9:16208361:AT:A	9	16208361	AT	A	rs34744613	intronic	C9orf92			.	.	0.2844	0.0441	0.0079	2.629e-08	0.545192	amr,eur,eas,afr,mixed	14	+++?+?+++++-?-??-?+?+	12	0	0.000524602	PASS	FALSE
benign_nodular_goiter	eur	Novel	9:16208361:AT:A	9	16208361	AT	A	rs34744613	intronic	C9orf92		BNC2	.	.	0.2659	0.0512	0.0093	3.365e-08	0.0642418	eur	10	++?++?-+--+?+?	10	0	0.000126398	PASS	FALSE
benign_nodular_goiter	mixed	Novel	9:19055967:T:C	9	19055967	T	C	rs1048169	UTR3	HAUS6	SAXO1	SAXO1	NM_001270890:c.*376A>G;NM_017645:c.*376A>G	.	0.412	0.036	0.0064	1.842e-08	0.907475	amr,eur,eas,afr,mixed	19	++++++-+?+++?-+-+++++	15	0	9.08e-06	PASS	FALSE
benign_nodular_goiter	eur	Novel	9:20572494:T:C*	9	20572494	T	C	rs1581978	intronic	MLLT3	MLLT3	MLLT3	.	.	0.3616	0.0437	0.0077	1.447e-08	0.550779	eur	11	++?++++?+++++?	11	0	0.000456972	PASS	FALSE
benign_nodular_goiter	mixed	Previously reported	9:97784109:G:A	9	97784109	G	A	rs925488	ncRNA_intronic	PTCSC2		TRMO,PTCSC2,XPA	.	.	0.6845	0.0932	0.0065	1.016e-46	4.05436e-87	amr,eur,eas,afr,mixed	19	+-++++-+-++-?++++++?+	15	2	7.55092e-116	PASS	FALSE	34594039	Sakaue S	PTCSC2	ENSG00000236130	rs7030256	5e-37	Goiter
benign_nodular_goiter	afr	Previously reported	9:97784318:C:T	9	97784318	C	T	rs925489	ncRNA_intronic	PTCSC2			.	.	0.7932	0.1182	0.0202	5.212e-09	0.261756	afr	7	+++++++	7	0	7.636e-08	PASS	FALSE	34594039	Sakaue S	PTCSC2	ENSG00000236130	rs7030256	5e-37	Goiter
benign_nodular_goiter	eur	Previously reported	9:97796729:T:C	9	97796729	T	C	rs13295081	ncRNA_intronic	PTCSC2		TRMO,XPA,PTCSC2	.	.	0.6635	0.1066	0.0077	4.989e-44	3.21899e-82	eur	11	++?++?-++++++?	11	2	7.7983e-115	PASS	FALSE	34594039	Sakaue S	PTCSC2	ENSG00000236130	rs7030256	5e-37	Goiter
benign_nodular_goiter	mixed	Novel	9:133273983:A:G	9	133273983	A	G	rs992108547	intronic	ABO			.	.	0.8135	0.0533	0.0087	1.103e-09	0.280666	amr,eur,eas,afr,mixed	20	+++++++-++++++?++++++	15	0	1.86879e-06	PASS	FALSE
benign_nodular_goiter	eur	Novel	9:133279427:T:C	9	133279427	T	C	rs635634	intergenic	ABO;SURF6			dist=4226;dist=49349	.	0.8041	0.0632	0.0099	1.44e-10	0.455129	eur	13	+++++++++++?++	13	0	2.8829e-06	PASS	FALSE
benign_nodular_goiter	eur	Novel	10:8533160:T:C	10	8533160	T	C	rs11595047	intergenic	LINC00708;LOC105376398	GATA3	GATA3	dist=264855;dist=39587	.	0.1689	-0.0634	0.009	2.406e-12	0.275114	eur	14	----+--------+	14	0	4.074e-05	PASS	FALSE
benign_nodular_goiter	mixed	Novel	10:8534469:T:C	10	8534469	T	C	rs57886422	intergenic	LINC00708;LOC105376398	GATA3	GATA3	dist=266164;dist=38278	.	0.1524	-0.0607	0.0083	3.201e-13	0.0424816	amr,eur,eas,afr,mixed	19	---+++?+-+--?+------+	15	0	5.22e-07	PASS	FALSE
benign_nodular_goiter	mixed	Novel	10:103927874:A:C	10	103927874	A	C	rs11591710	intergenic	STN1;SLK	STN1	STN1	dist=9690;dist=39266	.	0.1474	0.0733	0.0083	7.189e-19	0.438584	amr,eur,eas,afr,mixed	21	+++++++++-+-+-+++++++	16	1	1.02e-10	PASS	FALSE
benign_nodular_goiter	eur	Novel	10:103934543:C:T	10	103934543	C	T	rs7902587	intergenic	STN1;SLK	STN1	STN1	dist=16359;dist=32597	.	0.0955	0.1037	0.0114	1.092e-19	0.528596	eur	14	++++++-+++++++	14	1	1.712e-11	PASS	FALSE
benign_nodular_goiter	mixed	Novel	10:104145081:C:T	10	104145081	C	T	rs145248574	intronic	CFAP43	STN1	STN1	.	.	0.0457	0.2109	0.0362	5.523e-09	0.608528	eur,mixed,eas	7	+?????+?+-?+?????++??	7	1	2.59316e-09	PASS	FALSE
benign_nodular_goiter	eur	Novel	10:104145081:C:T	10	104145081	C	T	rs145248574	intronic	CFAP43	STN1	STN1	.	.	0.0462	0.2086	0.0364	1.003e-08	0.992105	eur	6	+??+?++?-???+?	6	1	2.59316e-09	PASS	FALSE
benign_nodular_goiter	eur	Novel	11:31451688:C:A*	11	31451688	C	A	rs755188791	intronic	IMMP1L			.	.	0.0008	0.9938	0.182	4.793e-08	0.013157	eur	4	???-???++?+???	4	0	1.22837e-06	PASS	FALSE
benign_nodular_goiter	eur	Novel	11:45216307:T:A	11	45216307	T	A	rs11038357	intronic	PRDM11	PRDM11,SYT13	PRDM11,SYT13	.	.	0.2819	0.1365	0.0074	1.4e-76	0.10179	eur	14	++++-+-+++++++	14	5	1.86123e-21	PASS	FALSE
benign_nodular_goiter	mixed	Novel	11:45221961:T:C	11	45221961	T	C	rs3758723	intronic	PRDM11	SYT13,PRDM11	PRDM11,SYT13	.	.	0.2595	0.1271	0.0066	3.33e-82	0.0162717	amr,eur,eas,afr,mixed	21	++++++-++-+-++++++++-	16	6	9.86279e-22	PASS	FALSE
benign_nodular_goiter	mixed	Novel	11:65810045:G:T	11	65810045	G	T	rs10896050	intergenic	OVOL1;SNX32	C11orf68,SNX32,CTSW,TSGA10IP	SNX32	dist=12831;dist=23918	.	0.1671	0.0474	0.008	2.781e-09	0.405478	amr,eur,eas,afr,mixed	19	+++?+++++-+---+?+++--	15	0	6.39573e-05	PASS	FALSE
benign_nodular_goiter	eur	Novel	11:65810375:TCA:T	11	65810375	TCA	T	rs144367425	intergenic	OVOL1;SNX32	CTSW,C11orf68,TSGA10IP,DRAP1	SNX32	dist=13161;dist=23586	.	0.1778	0.06	0.0108	2.701e-08	0.863111	eur	10	++?+-?-++++?+?	10	0	0.000129679	PASS	FALSE
benign_nodular_goiter	mixed	Novel	11:73235095:G:C	11	73235095	G	C	rs3741156	exonic	P2RY2			.	nonsynonymous SNV	0.2435	-0.0735	0.008	3.884e-20	0.0753621	eas,eur,mixed,afr	16	--?--+--?--+??-----?+	14	1	3.34572e-10	PASS	FALSE
benign_nodular_goiter	eur	Novel	11:73235095:G:C	11	73235095	G	C	rs3741156	exonic	P2RY2			.	nonsynonymous SNV	0.2422	-0.0658	0.0084	4.13e-15	0.00282425	eur	12	----+-+?-----?	12	1	3.34572e-10	PASS	FALSE
benign_nodular_goiter	amr	Previously reported	12:65633254:A:G	12	65633254	A	G	rs10878309	ncRNA_intronic	LOC100507065			.	.	0.0884	0.2756	0.0404	1.584e-11	0.757536	amr	5	+++++	5	0	5.538e-06	PASS	FALSE	34594039	Sakaue S	PCNPP3 - RPSAP52		rs12318900	6e-11	Goiter
benign_nodular_goiter	eas	Previously reported	12:65633254:A:G	12	65633254	A	G	rs10878309	ncRNA_intronic	LOC100507065			.	.	0.1746	0.2628	0.0389	1.496e-11	0.236073	sas,eas	7	+++++++	6	0	3.16814e-06	PASS	FALSE	34594039	Sakaue S	PCNPP3 - RPSAP52		rs12318900	6e-11	Goiter
benign_nodular_goiter	mixed	Previously reported	12:65639270:G:C	12	65639270	G	C	rs9971770	ncRNA_intronic	LOC100507065	HMGA2-AS1,HMGA2,RPSAP52	HMGA2	.	.	0.117	0.1828	0.0129	1.904e-45	1.60153e-08	amr,eur,eas,afr,mixed	17	+++++-+-?+?-++++++??-	12	2	2.56094e-21	PASS	FALSE	34594039	Sakaue S	PCNPP3 - RPSAP52		rs12318900	6e-11	Goiter
benign_nodular_goiter	eur	Previously reported	12:65639270:G:C	12	65639270	G	C	rs9971770	ncRNA_intronic	LOC100507065	HMGA2,HMGA2-AS1	HMGA2	.	.	0.0182	0.2797	0.0243	1.199e-30	0.0200478	eur	14	++++-+-+++++++	14	2	2.56094e-21	PASS	FALSE	34594039	Sakaue S	PCNPP3 - RPSAP52		rs12318900	6e-11	Goiter
benign_nodular_goiter	afr	Previously reported	12:65652602:TA:T	12	65652602	TA	T	rs60907824	intergenic	LOC100507065;RPSAP52			dist=10230;dist=105418	.	0.298	0.116	0.0169	7.197e-12	0.0121457	afr	6	++?+-++	6	1	3.962e-12	PASS	FALSE	34594039	Sakaue S	PCNPP3 - RPSAP52		rs12318900	6e-11	Goiter
benign_nodular_goiter	eur	Previously reported	12:65995399:C:T	12	65995399	C	T	rs75338539	intergenic	HMGA2;MIR6074	HMGA2,HMGA2-AS1	HMGA2	dist=29108;dist=28221	.	0.0153	0.2647	0.0483	4.255e-08	0.188051	eur	10	+?-+?+?-++-++?	10	1	2.95815e-09	PASS	FALSE
benign_nodular_goiter	eur	Novel	12:69434754:C:T*	12	69434754	C	T	rs10878984	intergenic	YEATS4;FRS2	FRS2	FRS2	dist=43884;dist=35634	.	0.3464	0.0436	0.0071	8.139e-10	0.978549	eur	13	++++++-++++++?	13	0	0.001337	PASS	FALSE
benign_nodular_goiter	mixed	Novel	12:102420554:C:G	12	102420554	C	G	rs5742678	intronic	IGF1			.	.	0.6938	-0.0364	0.0066	2.786e-08	0.609059	amr,eur,eas,afr,mixed	19	-------+-+-?+------?+	14	0	0.00188387	PASS	FALSE
benign_nodular_goiter	eur	Novel	12:102444350:G:A	12	102444350	G	A	rs11111274	intronic	IGF1			.	.	0.7141	-0.0455	0.0076	2.771e-09	0.534091	eur	12	----+-?------?	12	0	8.30654e-05	PASS	FALSE
benign_nodular_goiter	mixed	Novel	13:24207942:T:C	13	24207942	T	C	rs7329958	intronic	SPATA13			.	.	0.6697	-0.0503	0.0065	1.118e-14	0.604639	amr,eur,eas,afr,mixed	17	--?--?-+---+?------?+	15	0	2.58e-07	PASS	FALSE
benign_nodular_goiter	eur	Novel	13:24208825:C:T	13	24208825	C	T	rs7326088	intronic	SPATA13	SPATA13		.	.	0.6507	-0.0605	0.0074	3.076e-16	0.860544	eur	12	----+-+?-----?	12	1	2.715e-08	PASS	FALSE
benign_nodular_goiter	mixed	Novel	13:49431308:T:C	13	49431308	T	C	rs1358991	intronic	CAB39L			.	.	0.6011	0.0366	0.0062	2.845e-09	0.0769482	amr,eur,eas,afr,mixed	17	+++?+-+++-+-?-+?+-+?+	14	0	3.7e-05	PASS	FALSE
benign_nodular_goiter	eur	Novel	13:49431308:T:C	13	49431308	T	C	rs1358991	intronic	CAB39L	CAB39L,SETDB2	SETDB2	.	.	0.6128	0.0406	0.0072	1.555e-08	0.319413	eur	12	++?++--++++++?	12	0	7.34328e-05	PASS	FALSE
benign_nodular_goiter	eur	Novel	13:79991686:A:T	13	79991686	A	T	rs2196781	intergenic	LINC00382;LINC01080			dist=73650;dist=19391	.	0.7235	-0.064	0.0081	3.047e-15	0.0620201	eur	11	-??----------?	11	0	8.75004e-07	PASS	FALSE
benign_nodular_goiter	mixed	Novel	13:79994537:G:A	13	79994537	G	A	rs1837295	intergenic	LINC00382;LINC01080			dist=76501;dist=16540	.	0.6418	-0.0553	0.008	5.459e-12	0.661205	amr,eur,eas,afr,mixed	13	---??+--?-?-?+-?--??-	10	0	7.13198e-07	PASS	FALSE
benign_nodular_goiter	mixed	Novel	14:35156402:A:G	14	35156402	A	G	rs7146682	intronic	PRORP		PTCSC3	.	.	0.3852	-0.0337	0.006	1.577e-08	0.744807	amr,eur,eas,afr,mixed	20	-------+-+-+?+---+---	16	0	0.00255112	PASS	FALSE
benign_nodular_goiter	eur	Previously reported	14:35707995:CAAGAACATACACTGGGGA:C	14	35707995	CAAGAACATACACTGGGGA	C	rs761767627	intronic	RALGAPA1	SFTA3,PAX9,PTCSC3,NKX2-1,NKX2-8,MBIP	PTCSC3,PAX9	.	.	0.0123	0.3424	0.0585	4.865e-09	0.00173814	eur	7	-??-???-+--?+?	7	1	2.39111e-12	PASS	FALSE	34594039	Sakaue S	ILF2P2 - LINC00609		rs368187	2e-17	Goiter
benign_nodular_goiter	mixed	Previously reported	14:36192967:T:G	14	36192967	T	G	rs191713023	intergenic	PTCSC3;MBIP	SFTA3,PAX9,MBIP,NKX2-8,PTCSC3	PAX9,PTCSC3	dist=16316;dist=105591	.	0.0108	0.4688	0.059	1.868e-15	0.00762345	eur,mixed	8	+--???????-???+?-+-??	8	1	2.05826e-19	PASS	FALSE
benign_nodular_goiter	mixed	Previously reported	14:36269155:C:T	14	36269155	C	T	rs116909374	intergenic	PTCSC3;MBIP	SFTA3,PAX9,MBIP,NKX2-8,PTCSC3	PAX9,PTCSC3	dist=92504;dist=29403	.	0.0293	0.3479	0.017	2.45e-93	1.56581e-08	amr,eur,mixed,afr	18	++++++?-+?+-?-+++++++	14	4	6.93107e-50	PASS	FALSE	34594039	Sakaue S	ILF2P2 - LINC00609		rs368187	2e-17	Goiter
benign_nodular_goiter	eur	Previously reported	14:36269155:C:T	14	36269155	C	T	rs116909374	intergenic	PTCSC3;MBIP	SFTA3,PAX9,PTCSC3,NKX2-1,NKX2-8,MBIP	PTCSC3,PAX9	dist=92504;dist=29403	.	0.0336	0.3357	0.0178	1.611e-79	1.10948e-08	eur	14	++++++-+++++++	14	3	6.93107e-50	PASS	FALSE	34594039	Sakaue S	ILF2P2 - LINC00609		rs368187	2e-17	Goiter
benign_nodular_goiter	amr	Previously reported	14:36269155:C:T	14	36269155	C	T	rs116909374	intergenic	PTCSC3;MBIP			dist=92504;dist=29403	.	0.0206	0.4708	0.0747	5.559e-10	0.156318	amr	5	++-++	5	0	5.768e-06	PASS	FALSE
benign_nodular_goiter	mixed	Novel	14:55171983:T:G	14	55171983	T	G	rs11845848	intronic	DLGAP5			.	.	0.2367	-0.0554	0.0097	1.113e-08	0.687415	eas,eur,mixed,afr	16	--------?+?--?--+-??-	12	0	0.000208	PASS	FALSE
benign_nodular_goiter	mixed	Novel	14:81238443:A:G	14	81238443	A	G	rs8021125	intergenic	LOC101928504;STON2		GTF2A1	dist=15063;dist=22207	.	0.5189	-0.034	0.0058	5.658e-09	0.0382781	eas,eur,mixed,afr	18	-----?--+--+??-+----+	16	0	0.000176	PASS	FALSE
benign_nodular_goiter	amr	Previously reported	14:93087873:G:A	14	93087873	G	A	rs35332045	intronic	ITPK1			.	.	0.1349	-0.199	0.0365	4.213e-08	0.234187	amr	5	-----	5	0	1.023e-05	PASS	FALSE	34594039	Sakaue S	ITPK1	ENSG00000100605	rs8013274	1e-10	Goiter
benign_nodular_goiter	eur	Previously reported	14:93096510:C:T	14	93096510	C	T	rs12101080	intronic	ITPK1	MOAP1,UBR7,ITPK1	ITPK1	.	.	0.1999	-0.1751	0.0088	7.17e-89	0.145299	eur	14	--------------	14	5	7.59277e-26	PASS	FALSE	34594039	Sakaue S	ITPK1	ENSG00000100605	rs8013274	1e-10	Goiter
benign_nodular_goiter	mixed	Previously reported	14:93097919:G:A	14	93097919	G	A	rs12431502	intronic	ITPK1	UBR7,MOAP1,ITPK1	ITPK1	.	.	0.1749	-0.1744	0.0081	9.07e-104	0.0147978	amr,eur,eas,afr,mixed	21	---+-+-+----+--------	16	6	2.7e-26	PASS	FALSE	34594039	Sakaue S	ITPK1	ENSG00000100605	rs8013274	1e-10	Goiter
benign_nodular_goiter	mixed	Novel	14:104753639:T:C	14	104753639	T	C	rs12889167	intronic	SIVA1	SIVA1,ZBTB42,ADSS1,AKT1	AKT1,SIVA1,ZBTB42	.	.	0.4638	0.0554	0.0058	2.85e-21	0.00177242	amr,eur,eas,afr,mixed	21	+++-+-+++++--++++++++	16	1	2.12589e-10	PASS	FALSE
benign_nodular_goiter	eur	Novel	14:104753639:T:C	14	104753639	T	C	rs12889167	intronic	SIVA1	PLD4,AKT1,ADSS1,SIVA1,ZBTB42	ZBTB42,SIVA1,AKT1	.	.	0.4564	0.066	0.0067	1.351e-22	0.0794307	eur	14	++++++-+++++++	14	1	2.12589e-10	PASS	FALSE
benign_nodular_goiter	mixed	Novel	15:40672837:C:T	15	40672837	C	T	rs62019923	intergenic	KNL1;RAD51-AS1	CHST14,RAD51-AS1,CCDC32,GCHFR	CHST14	dist=8496;dist=20918	.	0.7984	0.0597	0.0089	1.597e-11	0.354791	amr,eur,eas,afr,mixed	16	+++?++++?++--++?+?+?+	12	0	5.69259e-08	PASS	FALSE
benign_nodular_goiter	eur	Novel	15:40672837:C:T	15	40672837	C	T	rs62019923	intergenic	KNL1;RAD51-AS1	RAD51-AS1	CHST14	dist=8496;dist=20918	.	0.8391	0.0554	0.0098	1.476e-08	0.187261	eur	11	++?++?-++++++?	11	0	5.69259e-08	PASS	FALSE
benign_nodular_goiter	mixed	Novel	15:47017883:C:T	15	47017883	C	T	rs76516753	intergenic	LOC105370802;SEMA6D			dist=1086814;dist=166206	.	0.0465	0.161	0.0277	6.252e-09	0.559592	eur,mixed	13	+++?????+?+-??--+-+--	13	1	2.44129e-09	PASS	FALSE
benign_nodular_goiter	eur	Novel	15:47017883:C:T	15	47017883	C	T	rs76516753	intergenic	LOC105370802;SEMA6D			dist=1086814;dist=166206	.	0.0478	0.1626	0.0281	6.854e-09	0.580311	eur	13	+?-+---++++++-	13	1	2.44129e-09	PASS	FALSE
benign_nodular_goiter	mixed	Novel	15:48625487:G:A	15	48625487	G	A	rs543408591	intronic	FBN1	SECISBP2L,DTWD1,FBN1-DT,FGF7,GALK2,FAM227B	FGF7,SECISBP2L,FAM227B,DTWD1	.	.	0.0079	0.4606	0.0723	1.859e-10	0.0847781	eur,mixed	8	+?-?????-?-+????-++??	8	1	1.56351e-12	PASS	FALSE
benign_nodular_goiter	amr	Previously reported	15:49414220:T:C	15	49414220	T	C	rs73398264	intronic	FAM227B			.	.	0.1906	0.2095	0.0286	1.36e-13	0.714926	amr	5	+++++	5	0	3.453e-07	PASS	FALSE	34594039	Sakaue S	FAM227B	ENSG00000166262	rs73398264	1e-51	Goiter
benign_nodular_goiter	mixed	Previously reported	15:49418988:T:C	15	49418988	T	C	rs17477923	intronic	FAM227B	SECISBP2L,DTWD1,FBN1-DT,FGF7,GALK2,FAM227B	FGF7,SECISBP2L,FAM227B,DTWD1	.	.	0.2399	0.2384	0.0067	4e-279	6.88392e-53	amr,eur,eas,afr,mixed	21	++++++-++++++++++++++	16	9	1.54525e-169	PASS	FALSE	34594039	Sakaue S	FAM227B	ENSG00000166262	rs73398264	1e-51	Goiter
benign_nodular_goiter	eur	Previously reported	15:49418988:T:C	15	49418988	T	C	rs17477923	intronic	FAM227B	FGF7,DTWD1,SECISBP2L,FAM227B,GALK2,FBN1-DT	DTWD1,SECISBP2L,FGF7,FAM227B	.	.	0.2632	0.2451	0.0074	1.45e-242	4.99208e-53	eur	14	++++++++++++++	14	8	1.54525e-169	PASS	FALSE	34594039	Sakaue S	FAM227B	ENSG00000166262	rs73398264	1e-51	Goiter
benign_nodular_goiter	afr	Previously reported	15:49418988:T:C	15	49418988	T	C	rs17477923	intronic	FAM227B			.	.	0.1318	0.2187	0.0218	1.064e-23	0.295581	afr	7	+++++++	7	1	2.496e-16	PASS	FALSE	34594039	Sakaue S	FAM227B	ENSG00000166262	rs73398264	1e-51	Goiter
benign_nodular_goiter	mixed	Novel	15:66705258:A:C	15	66705258	A	C	rs62005620	intronic	SMAD6	SMAD3	SMAD3	.	.	0.24	0.046	0.0069	2.615e-11	0.0204183	amr,eur,eas,afr,mixed	19	+++++-?+++++?-++++++-	15	1	2.95461e-11	PASS	FALSE
benign_nodular_goiter	eur	Novel	15:66764823:G:A	15	66764823	G	A	rs12913975	intronic	SMAD6	SMAD3	SMAD3	.	.	0.2288	-0.0451	0.0082	3.566e-08	0.783535	eur	14	--------------	14	0	0.00135953	PASS	FALSE
benign_nodular_goiter	eur	Novel	15:67165147:G:C	15	67165147	G	C	rs2289261	intronic	SMAD3	SMAD3	SMAD3	.	.	0.6323	0.0455	0.0072	2.349e-10	0.677598	eur	13	++++---++++++?	13	0	2.07611e-05	PASS	FALSE
benign_nodular_goiter	eur	Novel	15:81252528:A:C*	15	81252528	A	C	rs779390605	intronic	IL16			.	.	0.0009	0.8672	0.1433	1.448e-09	0.626264	eur	6	+??+???++++???	6	0	0.000597324	PASS	FALSE
benign_nodular_goiter	mixed	Novel	16:14304319:T:C	16	14304319	T	C	rs30236	ncRNA_intronic	MIR193BHG	MIR193BHG	MIR193BHG	.	.	0.5646	0.0511	0.0064	2.167e-15	0.00781845	eas,eur,mixed,afr	15	+++??-+-+-+++?+?+?+?-	12	1	1.12e-09	PASS	FALSE
benign_nodular_goiter	eur	Novel	16:14306452:G:A	16	14306452	G	A	rs30233	ncRNA_intronic	MIR193BHG	MIR193BHG	MIR193BHG	.	.	0.5724	0.0597	0.0071	5.556e-17	0.129356	eur	12	++?+-++++++++?	12	1	3.929e-08	PASS	FALSE
benign_nodular_goiter	mixed	Previously reported	16:51154799:G:A	16	51154799	G	A	rs71386547	ncRNA_intronic	MIR548AI	SALL1	SALL1	.	.	0.2034	0.062	0.0074	8.108e-17	6.42351e-08	amr,eur,eas,afr,mixed	19	+++?+++++++++++?+++++	15	2	6.01035e-20	PASS	FALSE	34594039	Sakaue S	SALL1	ENSG00000103449	rs11645288	3e-09	Goiter
benign_nodular_goiter	eur	Previously reported	16:51155633:G:A	16	51155633	G	A	rs12925759	ncRNA_intronic	MIR548AI	SALL1	SALL1	.	.	0.222	0.0749	0.0083	1.57e-19	2.46562e-08	eur	13	++?+++++++++++	13	1	6.18301e-20	PASS	FALSE	34594039	Sakaue S	SALL1	ENSG00000103449	rs11645288	3e-09	Goiter
benign_nodular_goiter	eur	Previously reported	16:51432461:A:G	16	51432461	A	G	rs8050675	intergenic	MIR548AI;LINC01571	SALL1	SALL1	dist=22593;dist=330058	.	0.6957	0.067	0.0077	3.185e-18	1.86616e-07	eur	12	++?+-+++-++++?	12	1	3.1864e-17	PASS	FALSE
benign_nodular_goiter	mixed	Previously reported	16:51435815:T:C	16	51435815	T	C	rs8053277	intergenic	MIR548AI;LINC01571	SALL1	SALL1	dist=25947;dist=326704	.	0.6973	0.0603	0.0067	2.37e-19	1.15998e-07	amr,eur,eas,afr,mixed	17	+++?++++++++?-+?++-?-	14	2	1.10154e-15	PASS	FALSE
benign_nodular_goiter	eur	Novel	16:51845739:T:C	16	51845739	T	C	rs367747225	intergenic	LINC01571;LINC00919	SALL1	SALL1	dist=73093;dist=237326	.	0.0084	0.2139	0.0392	4.826e-08	0.0697293	eur	12	+?++-++++-+++?	12	0	0.000196594	PASS	FALSE
benign_nodular_goiter	afr	Previously reported	16:79715065:C:T	16	79715065	C	T	rs17689625	intergenic	MAF;MAFTRR			dist=114328;dist=6247	.	0.2502	0.1732	0.0174	3.305e-23	0.985247	afr	7	+++++++	7	1	2.706e-12	PASS	FALSE	34594039	Sakaue S	MAFTRR, LINC01229	ENSG00000261390, ENSG00000260876	rs57652769	1e-13	Goiter
benign_nodular_goiter	mixed	Previously reported	16:79717694:C:T	16	79717694	C	T	rs58722186	intergenic	MAF;MAFTRR	MAFTRR	MAFTRR	dist=116957;dist=3618	.	0.2922	0.1363	0.0063	4.3e-104	1.63564e-05	amr,eur,eas,afr,mixed	21	+++++++++-++++++++++-	16	5	5.58985e-44	PASS	FALSE	34594039	Sakaue S	MAFTRR, LINC01229	ENSG00000261390, ENSG00000260876	rs57652769	1e-13	Goiter
benign_nodular_goiter	eur	Previously reported	16:79717694:C:T	16	79717694	C	T	rs58722186	intergenic	MAF;MAFTRR	MAFTRR	MAFTRR	dist=116957;dist=3618	.	0.3115	0.13	0.0072	3.536e-73	1.75998e-08	eur	14	++++-+++++++++	14	3	5.58985e-44	PASS	FALSE	34594039	Sakaue S	MAFTRR, LINC01229	ENSG00000261390, ENSG00000260876	rs57652769	1e-13	Goiter
benign_nodular_goiter	mixed	Novel	17:7575897:T:C	17	7575897	T	C	rs1142832	ncRNA_intronic	SENP3-EIF4A1			.	.	0.5561	-0.0337	0.006	1.506e-08	0.858329	amr,eur,eas,afr,mixed	20	--++-------+-+--+--?-	15	0	0.00369124	PASS	FALSE
benign_nodular_goiter	eur	Novel	17:17611534:G:A	17	17611534	G	A	rs9898216	intergenic	PEMT;SMCR2			dist=19826;dist=62492	.	0.5938	-0.0525	0.0091	9.171e-09	0.431325	eur	4	--?????????--?	4	0	1.76376e-05	PASS	FALSE
benign_nodular_goiter	mixed	Novel	17:18057676:T:A	17	18057676	T	A	rs35518536	intronic	GID4			.	.	0.2392	-0.051	0.009	1.316e-08	0.133895	eas,eur,mixed,afr	12	--??-++-?-?-??-?--??+	11	0	0.000296614	PASS	FALSE
benign_nodular_goiter	mixed	Novel	17:39392947:C:T	17	39392947	C	T	rs9892675	intronic	FBXL20			.	.	0.2434	0.0411	0.0075	4.377e-08	0.366022	amr,eur,eas,afr,mixed	19	+++++-++?+?--++-+++++	14	0	4.68134e-05	PASS	FALSE
benign_nodular_goiter	mixed	Novel	17:61253946:A:C	17	61253946	A	C	rs7207781	intronic	BCAS3	LINC02875		.	.	0.0825	0.111	0.011	6.581e-24	0.0368627	amr,eur,eas,afr,mixed	18	+++?+-+++-+-?-+?++++-	15	2	4.77859e-13	PASS	FALSE
benign_nodular_goiter	eur	Novel	17:61253946:A:C	17	61253946	A	C	rs7207781	intronic	BCAS3	LINC02875		.	.	0.066	0.1282	0.0136	4.019e-21	0.0286416	eur	13	+-?+-+-+++++++	13	1	4.77859e-13	PASS	FALSE
benign_nodular_goiter	mixed	Novel	17:72099224:C:T	17	72099224	C	T	rs9906100	ncRNA_intronic	SOX9-AS1	SOX9	SOX9	.	.	0.4596	-0.0463	0.0062	5.215e-14	0.00183992	amr,eur,eas,afr,mixed	17	---?-----+-+?+-?---?-	14	1	1.99894e-13	PASS	FALSE
benign_nodular_goiter	eur	Novel	17:72114297:A:G	17	72114297	A	G	rs9900977	ncRNA_exonic	SOX9-AS1	SOX9	SOX9	.	.	0.4289	-0.0539	0.0071	4.569e-14	0.00424451	eur	13	--?---+------+	13	1	1.07103e-13	PASS	FALSE
benign_nodular_goiter	mixed	Novel	17:72387575:C:T	17	72387575	C	T	rs12949915	intergenic	LINC02003;LINC00673	SOX9	SOX9	dist=32439;dist=15747	.	0.5668	0.0388	0.0068	1.107e-08	0.727682	amr,eur,eas,afr,mixed	17	++++++++?-?++-+++-??-	12	0	3.7e-07	PASS	FALSE
benign_nodular_goiter	mixed	Novel	18:658423:A:G	18	658423	A	G	rs3891167	intronic	TYMS		TYMS	.	.	0.25	-0.0416	0.0075	3.494e-08	0.156725	eur,mixed,afr,eas	14	--??-?-+----??-?---?-	13	0	6.23462e-06	PASS	FALSE
benign_nodular_goiter	eur	Novel	18:658423:A:G	18	658423	A	G	rs3891167	intronic	TYMS		TYMS	.	.	0.2524	-0.0486	0.0088	3.041e-08	0.185961	eur	11	--?----?-----?	11	0	6.23462e-06	PASS	FALSE
benign_nodular_goiter	mixed	Novel	18:13565922:G:A	18	13565922	G	A	rs72882497	intronic	LDLRAD4			.	.	0.1774	-0.0626	0.0078	1.317e-15	0.297046	amr,eur,eas,afr,mixed	20	---------+-+?--------	16	0	1.11107e-05	PASS	FALSE
benign_nodular_goiter	eur	Novel	18:13565922:G:A	18	13565922	G	A	rs72882497	intronic	LDLRAD4			.	.	0.1696	-0.0732	0.0092	2.03e-15	0.108933	eur	14	-+----+-------	14	0	1.11107e-05	PASS	FALSE
benign_nodular_goiter	mixed	Novel	18:63295477:A:G	18	63295477	A	G	rs2850763	intronic	BCL2	BCL2	BCL2	.	.	0.4749	0.0427	0.0072	3.125e-09	0.633269	eas,eur,mixed,afr	13	++??+++-?+?+??+?+++?-	12	0	0.001301	PASS	FALSE
benign_nodular_goiter	mixed	Novel	19:2634825:T:C	19	2634825	T	C	rs72978712	intronic	GNG7			.	.	0.2284	-0.0478	0.0078	6.87e-10	0.030541	eas,eur,mixed,afr	15	--?--??-+---??----+?+	13	0	4.47e-05	PASS	FALSE
benign_nodular_goiter	eas	Previously reported	19:7233290:A:G	19	7233290	A	G	rs1808539	intronic	INSR			.	.	0.499	-0.2102	0.0321	5.546e-11	0.540944	sas,eas	6	-----?-	5	0	6.04974e-07	PASS	FALSE	34594039	Sakaue S	INSR	ENSG00000171105	rs4804416	2e-15	Goiter
benign_nodular_goiter	mixed	Previously reported	19:7235439:A:C	19	7235439	A	C	rs12461206	intronic	INSR	INSR	INSR	.	.	0.2275	-0.1698	0.0074	1.35e-117	3.28573e-06	amr,eur,eas,afr,mixed	21	-----------++--------	16	6	2.75994e-41	PASS	FALSE	34594039	Sakaue S	INSR	ENSG00000171105	rs4804416	2e-15	Goiter
benign_nodular_goiter	eur	Previously reported	19:7235439:A:C	19	7235439	A	C	rs12461206	intronic	INSR	INSR	INSR	.	.	0.2351	-0.177	0.0082	3.78e-103	0.000351122	eur	14	------+-------	14	5	2.75994e-41	PASS	FALSE	34594039	Sakaue S	INSR	ENSG00000171105	rs4804416	2e-15	Goiter
benign_nodular_goiter	eur	Novel	19:17864821:G:A*	19	17864821	G	A	rs6512230	intergenic	RPL18A;SLC5A5			dist=1502;dist=7124	.	0.3167	0.0423	0.0075	1.983e-08	0.715821	eur	12	+?+++++++-+++?	12	0	0.0002274	PASS	FALSE
benign_nodular_goiter	mixed	Novel	19:22032639:A:G	19	22032639	A	G	rs8105767	intergenic	ZNF208;ZNF257	ZNF257		dist=21696;dist=19845	.	0.3239	0.0499	0.0065	1.798e-14	0.294566	amr,eur,eas,afr,mixed	19	+++-+?++?+++-++++-++-	15	1	2.70415e-08	PASS	FALSE
benign_nodular_goiter	eur	Novel	19:22032639:A:G	19	22032639	A	G	rs8105767	intergenic	ZNF208;ZNF257			dist=21696;dist=19845	.	0.2933	0.048	0.0073	5.041e-11	0.175862	eur	14	++++--++++++++	14	1	2.70415e-08	PASS	FALSE
benign_nodular_goiter	eur	Novel	20:2696683:A:G*	20	2696683	A	G	rs874688	intronic	EBF4	IDH3B-DT		.	.	0.4579	-0.0493	0.0074	1.929e-11	0.459032	eur	11	-+?---+?-----?	11	0	3.68358e-07	PASS	FALSE
benign_nodular_goiter	eur	Previously reported	20:6271891:C:T	20	6271891	C	T	rs6085463	intergenic	FERMT1;CASC20			dist=148861;dist=154841	.	0.4094	0.0428	0.0068	3.468e-10	0.0267907	eur	14	++++++-+++++++	14	0	1.3277e-05	PASS	FALSE
benign_nodular_goiter	mixed	Previously reported	20:6702004:C:T	20	6702004	C	T	rs6133344	intergenic	CASC20;LINC01713			dist=173545;dist=28737	.	0.417	0.0901	0.0076	3.404e-32	5.03419e-09	amr,eur,eas,afr,mixed	15	++?+++++?+?-?+++++??+	12	2	1.02849e-29	PASS	FALSE	34594039	Sakaue S	CASC20 - LINC01713		rs6133344	6e-10	Goiter
benign_nodular_goiter	eur	Previously reported	20:6702004:C:T	20	6702004	C	T	rs6133344	intergenic	CASC20;LINC01713			dist=173545;dist=28737	.	0.4989	0.0926	0.0073	5.487e-37	5.4845e-13	eur	12	+-++++-?+++++?	12	2	1.02849e-29	PASS	FALSE	34594039	Sakaue S	CASC20 - LINC01713		rs6133344	6e-10	Goiter
benign_nodular_goiter	eur	Novel	20:10657920:G:A	20	10657920	G	A	rs6514116	intronic	JAG1		JAG1	.	.	0.4736	0.0375	0.0068	3.768e-08	0.0290089	eur	13	+-++++-+-+-++?	13	0	1.85076e-06	PASS	FALSE
benign_nodular_goiter	mixed	Novel	20:10660229:A:G	20	10660229	A	G	rs6040063	intronic	JAG1		JAG1	.	.	0.5196	0.0373	0.006	3.864e-10	0.106093	amr,eur,eas,afr,mixed	19	++++-++++-?-?+++++-++	15	0	2.41908e-06	PASS	FALSE
benign_nodular_goiter	mixed	Novel	20:11196407:G:A	20	11196407	G	A	rs34952318	intergenic	LINC02871;LOC339593		JAG1	dist=167041;dist=70252	.	0.0478	0.0952	0.0148	1.242e-10	0.856628	amr,eur,eas,afr,mixed	20	+++-++-++++-+-+++++?+	15	0	0.000336698	PASS	FALSE
benign_nodular_goiter	eur	Novel	20:11196407:G:A	20	11196407	G	A	rs34952318	intergenic	LINC02871;LOC339593		JAG1	dist=167041;dist=70252	.	0.0528	0.1031	0.0163	2.61e-10	0.85852	eur	13	++++++-++++++?	13	0	0.000336698	PASS	FALSE
benign_nodular_goiter	afr	Previously reported	20:22608135:G:A	20	22608135	G	A	rs1203925	upstream	LNCNEF			dist=618	.	0.5028	-0.1293	0.0159	4.578e-16	0.0362669	afr	7	-------	7	1	5.974e-12	PASS	FALSE	34594039	Sakaue S	LNCNEF - LINC01747		rs10534088	2e-12	Goiter
benign_nodular_goiter	mixed	Previously reported	20:22608882:T:G	20	22608882	T	G	rs1007202	intergenic	LNCNEF;LINC01747	LINC00261,THBD,LNCNEF,FOXA2	FOXA2,LINC00261	dist=1365;dist=58411	.	0.747	-0.182	0.0068	2.37e-159	3.30027e-08	amr,eur,eas,afr,mixed	19	---?--------+--?-----	15	7	4.62e-53	PASS	FALSE	34594039	Sakaue S	LNCNEF - LINC01747		rs10534088	2e-12	Goiter
benign_nodular_goiter	eur	Previously reported	20:22620340:A:C	20	22620340	A	C	rs1203946	intergenic	LNCNEF;LINC01747	LNCNEF,THBD,LINC00261,FOXA2	FOXA2,LINC00261	dist=12823;dist=46953	.	0.7719	-0.2056	0.008	1.02e-146	4.95528e-06	eur	13	-------------?	13	7	9.7499e-50	PASS	FALSE	34594039	Sakaue S	LNCNEF - LINC01747		rs10534088	2e-12	Goiter
benign_nodular_goiter	amr	Previously reported	20:22635505:T:C	20	22635505	T	C	rs1203953	intergenic	LNCNEF;LINC01747			dist=27988;dist=31788	.	0.7909	-0.1791	0.0289	6.152e-10	0.795856	amr	5	-----	5	0	4.01615e-05	PASS	FALSE	34594039	Sakaue S	LNCNEF - LINC01747		rs10534088	2e-12	Goiter
benign_nodular_goiter	eur	Novel	20:32711921:G:A	20	32711921	G	A	rs28439340	intronic	COMMD7	COMMD7,DNMT3B	COMMD7	.	.	0.7408	-0.0845	0.0081	1.653e-25	0.857506	eur	12	-------?-----?	12	2	1.7386e-10	PASS	FALSE
benign_nodular_goiter	mixed	Novel	20:32734113:A:G	20	32734113	A	G	rs8116188	intronic	COMMD7	COMMD7,DNMT3B	COMMD7	.	.	0.6804	-0.0763	0.0074	9.231e-25	0.407153	amr,eur,eas,afr,mixed	13	--??-?--?+?-?+-?---?-	12	2	2.64551e-10	PASS	FALSE
benign_nodular_goiter	mixed	Novel	20:57280959:T:TC	20	57280959	T	TC	rs113454897	intergenic	BMP7;MIR4325	BMP7	BMP7	dist=14318;dist=40543	.	0.0956	-0.0961	0.0153	3.462e-10	0.30209	eur,mixed,eas	5	--??-????-????-??????	5	1	5.74e-09	PASS	FALSE
benign_nodular_goiter	afr	Novel	20:57319243:T:C	20	57319243	T	C	rs6070058	intergenic	BMP7;MIR4325			dist=52602;dist=2259	.	0.4379	-0.0964	0.0158	1.237e-09	0.127415	afr	7	-------	7	1	1.877e-09	PASS	FALSE
benign_nodular_goiter	mixed	Novel	20:63689836:C:T	20	63689836	C	T	rs61753459	exonic	RTEL1			.	synonymous SNV	0.0782	0.0709	0.0117	1.166e-09	0.0455745	amr,eur,eas,afr,mixed	17	++?+?-?-+++-?-+-+++-+	14	0	6.97525e-06	PASS	FALSE
benign_nodular_goiter	eur	Novel	20:63689836:C:T	20	63689836	C	T	rs61753459	exonic	RTEL1			.	synonymous SNV	0.0876	0.0742	0.0125	2.852e-09	0.040343	eur	11	+?-+++-?+++++?	11	0	6.97525e-06	PASS	FALSE

## Sheet: ST 6.3. Graves' disease
Endpoint	Meta-analysis	Category	ID	CHR	POS(hg38)	REF	ALT(effect)	rsID	Func.refGene	Gene.refGene	Gene.TWAS	Gene.PrediXscan	GeneDetail.refGene	ExonicFunc.refGene	allele frequency (ALT)	beta (ALT)	se	p-value	p-value for heterogeneity (Cochran’s Q)	Ancestry*	Number of data sets (per biobank per ancestry)	direction_ALT	number of biobanks	number biobanks with significant association (p-value < 5E-8)	minimum p-value among all biobanks	QC_strand_Flip (flag to indicate whether this variant had a strand flip in any data set)	QC_Freq diff than gnomAD (flag to indicate whether this variant failed the AF QC (compared to gnomAD) in any data set)	PUBMEDID	FIRST AUTHOR	MAPPED_GENE	SNP_GENE_IDS	SNPS	CATALOG_PVALUE	DISEASE/TRAIT
graves	mixed	Novel	1:2575976:G:T	1	2575976	G	T	rs4310388	ncRNA_intronic	LOC100996583	MMEL1,TTC34	TTC34,MMEL1	.	.	0.3866	-0.087	0.0116	6.563e-14	0.95565	eur,afr,eas,mixed,amr	15	-?------------?--?	12	0	1.14863e-05	PASS	FALSE
graves	eur	Novel	1:2596239:A:G	1	2596239	A	G	rs2260976	intronic	MMEL1	TTC34,MMEL1	TTC34,MMEL1	.	.	0.6671	0.0998	0.0143	2.778e-12	0.840227	eur	12	++++++++++++?	12	0	1.70267e-05	PASS	FALSE
graves	mixed	Novel	1:8533184:CA:C	1	8533184	CA	C	rs111327933	intronic	RERE			.	.	0.1827	0.0824	0.015	3.812e-08	0.40201	eur,afr,eas,mixed,amr	14	+?++++++-+-++??++?	11	0	2.77358e-05	PASS	FALSE
graves	eur	Novel	1:8601942:ACTGT:A	1	8601942	ACTGT	A	rs143148092	intronic	RERE			.	.	0.1902	0.099	0.0179	3.341e-08	0.726698	eur	10	++?+?-++++++?	10	0	2.03817e-05	PASS	FALSE
graves	eur	Previously reported	1:19502222:T:A	1	19502222	T	A	rs12134207	intergenic	CAPZB;LOC105378614	SLC66A1,NBL1,CAPZB,MICOS10	CAPZB,NBL1	dist=16683;dist=89580	.	0.1684	0.1399	0.0175	1.094e-15	0.539297	eur	13	+++++++++++++	13	0	1.02005e-06	PASS	FALSE	30367059	Teumer A	MICOS10	ENSG00000173436	rs12138950	6e-10	Hyperthyroidism
graves	mixed	Previously reported	1:19518785:C:T	1	19518785	C	T	rs12410532	intergenic	CAPZB;LOC105378614	NBL1,CAPZB,MICOS10	NBL1,CAPZB	dist=33246;dist=73017	.	0.151	0.1397	0.0146	1.182e-21	0.188824	eur,afr,eas,mixed,amr	18	++++++++++++++++-+	14	1	2.52767e-08	PASS	FALSE	30367059	Teumer A	MICOS10	ENSG00000173436	rs12138950	6e-10	Hyperthyroidism
graves	eur	Novel	1:37866240:G:C*	1	37866240	G	C	rs28525112	intronic	INPP5B	MTF1		.	.	0.4363	-0.0745	0.0135	3.151e-08	0.917715	eur	13	--------+----	13	0	0.00713773	PASS	FALSE
graves	afr	Novel	1:38125284:C:A	1	38125284	C	A	rs77479273	intergenic	MIR3659HG;LINC01343			dist=5754;dist=83750	.	0.0037	1.4046	0.2536	3.052e-08	0.0813871	afr	4	+??+?++	4	0	0.0005946	PASS	FALSE
graves	mixed	Novel	1:61163781:G:A	1	61163781	G	A	rs168022	intronic	NFIA	NFIA		.	.	0.8756	-0.1113	0.0186	2.179e-09	0.199183	eur,afr,eas,mixed,amr	17	------+---------+?	13	0	4.93617e-05	PASS	FALSE
graves	mixed	Novel	1:61773647:C:T	1	61773647	C	T	rs369574882	intronic	PATJ	NFIA		.	.	0.0026	0.8743	0.1485	3.869e-09	0.193178	afr,mixed	6	??++??+??+??-??+??	6	0	3.74e-06	PASS	FALSE
graves	mixed	Novel	1:91929752:C:T	1	91929752	C	T	rs374005375	intergenic	TGFBR3;BRDT			dist=23750;dist=19619	.	0.001	1.2755	0.2195	6.173e-09	0.0484291	eur,mixed	7	??+?-+++?-?????+??	7	0	1.95e-06	PASS	FALSE
graves	mixed	Previously reported	1:113761186:C:A	1	113761186	C	A	rs6679677	downstream	RSBN1	HIPK1-AS1,DCLRE1B,RSBN1	DCLRE1B,RSBN1	dist=646	.	0.1072	0.2831	0.0191	8.929e-50	0.270652	eur,afr,eas,mixed,amr	18	++++++++++++++++++	14	3	3.77138e-22	PASS	FALSE	22922229;22922229;34594039;34594039	Cooper JD,Cooper JD,Sakaue S,Sakaue S	PTPN22,PTPN22,PTPN22,PTPN22	ENSG00000134242,ENSG00000134242,ENSG00000134242,ENSG00000134242	rs2476601,rs2476601,rs2476601,rs2476601	4e-16,1e-22,5e-15,6e-13	Graves' disease,Autoimmune thyroid diseases (Graves disease or Hashimoto's thyroiditis),Hyperthyroidism,Graves' disease
graves	eur	Previously reported	1:113761186:C:A	1	113761186	C	A	rs6679677	downstream	RSBN1	PHTF1,RSBN1,DCLRE1B,HIPK1-AS1	PHTF1,RSBN1,DCLRE1B	dist=646	.	0.1174	0.2832	0.0197	4.558e-47	0.119501	eur	13	+++++++++++++	13	3	3.77138e-22	PASS	FALSE	22922229;22922229;34594039;34594039	Cooper JD,Cooper JD,Sakaue S,Sakaue S	PTPN22,PTPN22,PTPN22,PTPN22	ENSG00000134242,ENSG00000134242,ENSG00000134242,ENSG00000134242	rs2476601,rs2476601,rs2476601,rs2476601	4e-16,1e-22,5e-15,6e-13	Graves' disease,Autoimmune thyroid diseases (Graves disease or Hashimoto's thyroiditis),Hyperthyroidism,Graves' disease
graves	eur	Novel	1:116764736:T:C*	1	116764736	T	C	rs798038	intronic	CD2			.	.	0.0842	-0.1679	0.0297	1.56e-08	0.991765	eur	12	-----------?-	12	0	0.0037145	PASS	FALSE
graves	eur	Previously reported	1:157698600:T:C	1	157698600	T	C	rs7522061	exonic	FCRL3	FCRL3	FCRL3	.	nonsynonymous SNV	0.4582	0.0831	0.0133	4.1e-10	0.995496	eur	13	+++++++++++++	13	0	4.72901e-05	PASS	FALSE	21841780;32514122;34594039;34594039	Chu X,Ishigaki K,Sakaue S,Sakaue S	FCRL3,FCRL3 - VDAC1P9,FCRL3 - VDAC1P9,FCRL3 - VDAC1P9	ENSG00000160856,None,None,None	rs3761959,rs2317230,rs1977710,rs1977710	2e-13,2e-09,2e-11,5e-11	Graves' disease,Graves' disease,Graves' disease,Graves' disease
graves	mixed	Previously reported	1:157698911:A:C	1	157698911	A	C	rs2210912	intronic	FCRL3	SH2D2A,FCRL2,NTRK1,FCRL5,FCRL3	FCRL2,FCRL3,SH2D2A,NTRK1	.	.	0.4765	0.1043	0.0124	4.59e-17	0.177944	eur,afr,eas,mixed,amr	14	++++++??+?-+-++++?	10	1	1.70493e-10	PASS	FALSE	21841780;32514122;34594039;34594039	Chu X,Ishigaki K,Sakaue S,Sakaue S	FCRL3,FCRL3 - VDAC1P9,FCRL3 - VDAC1P9,FCRL3 - VDAC1P9	ENSG00000160856,None,None,None	rs3761959,rs2317230,rs1977710,rs1977710	2e-13,2e-09,2e-11,5e-11	Graves' disease,Graves' disease,Graves' disease,Graves' disease
graves	mixed	Novel	1:198629533:G:A	1	198629533	G	A	rs7555082	intergenic	ATP6V1G3;PTPRC			dist=88588;dist=9435	.	0.0943	-0.1682	0.022	2.073e-14	0.860028	eur,amr,afr,mixed	15	-?-+-------?--?---	12	0	0.000146	PASS	FALSE
graves	eur	Novel	1:198629533:G:A	1	198629533	G	A	rs7555082	intergenic	ATP6V1G3;PTPRC			dist=88588;dist=9435	.	0.1032	-0.1616	0.024	1.583e-11	0.768185	eur	12	--?----------	12	0	0.000115075	PASS	FALSE
graves	mixed	Novel	1:218508777:A:G	1	218508777	A	G	rs675763	ncRNA_intronic	MIR548F3	TGFB2-AS1,TGFB2	TGFB2	.	.	0.5939	0.0932	0.0113	1.923e-16	0.129963	eur,afr,eas,mixed,amr	17	+-+-+++++++++++++?	13	0	4.69689e-07	PASS	FALSE
graves	eur	Novel	1:218511713:G:A	1	218511713	G	A	rs2993047	ncRNA_intronic	LINC02869;MIR548F3	TGFB2,TGFB2-AS1	TGFB2	.	.	0.6038	0.1027	0.014	2.319e-13	0.137357	eur	12	-+++++++++++?	12	0	3.31162e-07	PASS	FALSE
graves	mixed	Novel	2:10331614:C:T	2	10331614	C	T	rs61671894	intronic	HPCAL1			.	.	0.1817	0.1198	0.0216	3.124e-08	0.0898312	eur,eas,afr,mixed	15	+-++++?+++?++-+-+?	12	0	0.000349125	PASS	FALSE
graves	mixed	Novel	2:12504610:C:T	2	12504610	C	T	rs1534430	ncRNA_intronic	MIR3681HG			.	.	0.4055	-0.0941	0.0115	3.523e-16	0.823541	eur,afr,eas,mixed,amr	15	-?--------+-?-?---	13	0	3.66687e-06	PASS	FALSE
graves	eur	Novel	2:12504610:C:T	2	12504610	C	T	rs1534430	ncRNA_intronic	MIR3681HG			.	.	0.4015	-0.0863	0.0142	1.363e-09	0.833613	eur	12	--?----------	12	0	0.0004685	PASS	FALSE
graves	eur	Novel	2:97725153:C:T*	2	97725153	C	T	rs145955907	exonic	ZAP70			.	nonsynonymous SNV	0.0192	0.406	0.0725	2.147e-08	0.878368	eur	4	+???+??-???+?	4	1	1.15343e-08	PASS	FALSE
graves	mixed	Novel	2:136124122:G:C	2	136124122	G	C	rs78087444	intergenic	CXCR4;THSD7B			dist=5973;dist=641423	.	0.1736	0.1293	0.023	1.911e-08	0.0189756	eur,afr,eas,mixed,amr	15	+++-++??-+-+++++-?	11	0	5.94497e-07	PASS	FALSE
graves	mixed	Novel	2:152928277:A:T	2	152928277	A	T	rs186555326	intergenic	ARL6IP6;RPRM			dist=165881;dist=549061	.	0.0013	1.4704	0.2632	2.308e-08	0.00305153	eur,mixed	7	??-?+++-?+?????+??	7	1	6.64e-10	PASS	FALSE
graves	mixed	Previously reported	2:191089272:A:C	2	191089272	A	C	rs12612769	intronic	STAT4			.	.	0.2075	0.0903	0.0135	1.941e-11	0.351553	eur,afr,eas,mixed,amr	18	++++++-+++-+-++++-	14	0	6.46187e-06	PASS	FALSE	34594039	Sakaue S	STAT4	ENSG00000138378	rs12612769	9e-09	Graves' disease
graves	mixed	Previously reported	2:203867991:A:G	2	203867991	A	G	rs231775	exonic	CTLA4			.	nonsynonymous SNV	0.428	0.2012	0.0124	1.62e-59	0.0660883	eur,afr,eas,mixed,amr	17	?-++++++++++++++++	13	3	8.45804e-20	PASS	FALSE	32514122;21841780;34594039;34594039;34594039;22922229;22922229	Ishigaki K,Chu X,Sakaue S,Sakaue S,Sakaue S,Cooper JD,Cooper JD	CTLA4,CTLA4,CTLA4,CTLA4,CTLA4 - ICOS,CTLA4 - ICOS,CTLA4 - ICOS	ENSG00000163599,ENSG00000163599,ENSG00000163599,ENSG00000163599,None,None,None	rs11571292,rs1024161,rs231770,rs231779,rs3087243,rs11571297,rs11571297	1e-14,2e-17,5e-18,4e-26,8e-20,3e-23,2e-23	Graves' disease,Graves' disease,Graves' disease,Graves' disease,Hyperthyroidism,Graves' disease,Autoimmune thyroid diseases (Graves disease or Hashimoto's thyroiditis)
graves	eur	Previously reported	2:203874196:G:A	2	203874196	G	A	rs3087243	downstream	CTLA4			dist=231	.	0.4446	-0.2112	0.0165	1.476e-37	0.458092	eur	12	-----------?-	12	1	9.694e-15	PASS	FALSE	32514122;21841780;34594039;34594039;34594039;22922229;22922229	Ishigaki K,Chu X,Sakaue S,Sakaue S,Sakaue S,Cooper JD,Cooper JD	CTLA4,CTLA4,CTLA4,CTLA4,CTLA4 - ICOS,CTLA4 - ICOS,CTLA4 - ICOS	ENSG00000163599,ENSG00000163599,ENSG00000163599,ENSG00000163599,None,None,None	rs11571292,rs1024161,rs231770,rs231779,rs3087243,rs11571297,rs11571297	1e-14,2e-17,5e-18,4e-26,8e-20,3e-23,2e-23	Graves' disease,Graves' disease,Graves' disease,Graves' disease,Hyperthyroidism,Graves' disease,Autoimmune thyroid diseases (Graves disease or Hashimoto's thyroiditis)
graves	mixed	Novel	2:216535528:T:C	2	216535528	T	C	rs185181667	intergenic	RPL37A;LINC01280			dist=31442;dist=54465	.	0.0039	0.8893	0.1599	2.683e-08	0.914858	afr,mixed	5	?+++????????+??+??	5	0	0.000153	PASS	FALSE
graves	afr	Novel	2:216535528:T:C	2	216535528	T	C	rs185181667	intergenic	RPL37A;LINC01280			dist=31442;dist=54465	.	0.0062	0.8914	0.1607	2.88e-08	0.970881	afr	6	+?+++++	6	0	0.0003962	PASS	FALSE
graves	eur	Novel	2:229566899:T:A*	2	229566899	T	A	rs181076796	intronic	DNER			.	.	0.001	1.5062	0.2665	1.591e-08	0.0132443	eur	5	+?????-+++???	5	0	4.37472e-06	PASS	FALSE
graves	eur	Novel	3:19741523:A:T*	3	19741523	A	T	rs555454392	intergenic	KCNH8;EFHB			dist=205881;dist=137951	.	0.0007	1.674	0.3044	3.807e-08	0.105384	eur	5	???+??++-+???	5	0	2.03962e-06	PASS	FALSE
graves	mixed	Novel	3:46924593:C:T	3	46924593	C	T	rs4683299	intronic	CCDC12	PTPN23,NBEAL2	KLHL18,SETD2	.	.	0.6101	-0.0634	0.011	9.736e-09	0.39869	eur,afr,eas,mixed,amr	17	---++---+-+-+----?	13	0	0.000222362	PASS	FALSE
graves	eur	Novel	3:101654997:C:T*	3	101654997	C	T	rs140171221	intronic	ZBTB11			.	.	0.0008	1.3711	0.2447	2.097e-08	0.383736	eur	7	-??+??+++++??	7	0	0.000815737	PASS	FALSE
graves	mixed	Novel	3:108819664:AAAC:A	3	108819664	AAAC	A	rs140431846	intergenic	RETNLB;TRAT1		TRAT1	dist=62381;dist=3119	.	0.1764	0.1039	0.0173	1.854e-09	0.637633	eur,afr,eas,mixed,amr	13	+?++++++++-++???+?	10	0	3.36984e-06	PASS	FALSE
graves	mixed	Previously reported	3:188399291:C:G	3	188399291	C	G	rs6790260	intronic	LPP			.	.	0.4205	-0.1286	0.013	3.425e-23	0.156853	eur,eas,afr,mixed	11	-?--+-??--?-?+?--?	10	1	1.32081e-09	PASS	FALSE	22922229;34594039	Cooper JD,Sakaue S	LPP,LPP	ENSG00000145012,ENSG00000145012	rs13093110,rs6780858	4e-08,4e-13	Autoimmune thyroid diseases (Graves disease or Hashimoto's thyroiditis),Graves' disease
graves	eur	Previously reported	3:188407204:AC:A	3	188407204	AC	A	rs11335233	intronic	LPP			.	.	0.4245	-0.1292	0.0147	1.718e-18	0.11963	eur	10	--?-?---+---?	10	1	9.44713e-10	PASS	FALSE	22922229;34594039	Cooper JD,Sakaue S	LPP,LPP	ENSG00000145012,ENSG00000145012	rs13093110,rs6780858	4e-08,4e-13	Autoimmune thyroid diseases (Graves disease or Hashimoto's thyroiditis),Graves' disease
graves	mixed	Novel	3:196553362:A:G	3	196553362	A	G	rs60668021	downstream	WDR53		FBXO45	dist=817	.	0.4012	-0.0715	0.0122	4.008e-09	0.82433	eur,afr,eas,mixed,amr	16	-?-+----------?---	13	0	7.29e-05	PASS	FALSE
graves	mixed	Novel	4:10725083:C:T	4	10725083	C	T	rs11940117	intergenic	CLNK;MIR572	CLNK		dist=40315;dist=643744	.	0.4752	0.1101	0.011	2.023e-23	0.975157	eur,eas,afr,mixed	16	++++++++++?+-?++++	13	0	1.31009e-05	PASS	FALSE
graves	eur	Novel	4:10725083:C:T	4	10725083	C	T	rs11940117	intergenic	CLNK;MIR572	CLNK		dist=40315;dist=643744	.	0.4921	0.1153	0.0135	1.064e-17	0.957865	eur	12	++++?++++++++	12	0	1.31009e-05	PASS	FALSE
graves	mixed	Previously reported	4:40305547:C:T	4	40305547	C	T	rs13136820	intergenic	RHOH;LINC02265			dist=58580;dist=1638	.	0.668	-0.1452	0.0121	3.29e-33	0.0503579	eur,afr,eas,mixed,amr	14	-?----------?-?--?	12	2	1.93126e-09	PASS	FALSE	21841780;34594039;34594039	Chu X,Sakaue S,Sakaue S	RHOH - LINC02265,RHOH - LINC02265,RHOH - LINC02265	None,None,None	rs6832151,rs13136820,rs13136820	1e-13,3e-09,2e-08	Graves' disease,Graves' disease,Graves' disease
graves	eur	Previously reported	4:40305547:C:T	4	40305547	C	T	rs13136820	intergenic	RHOH;LINC02265			dist=58580;dist=1638	.	0.6891	-0.1324	0.0151	1.799e-18	0.0527662	eur	11	--?---------?	11	0	3.595e-05	PASS	FALSE	21841780;34594039;34594039	Chu X,Sakaue S,Sakaue S	RHOH - LINC02265,RHOH - LINC02265,RHOH - LINC02265	None,None,None	rs6832151,rs13136820,rs13136820	1e-13,3e-09,2e-08	Graves' disease,Graves' disease,Graves' disease
graves	mixed	Novel	4:102570706:A:C	4	102570706	A	C	rs230501	intronic	NFKB1		NFKB1	.	.	0.6451	-0.0857	0.012	1.092e-12	0.123026	eur,afr,eas,mixed,amr	14	-?--+-------+??-+?	11	0	1.7916e-06	PASS	FALSE
graves	eur	Novel	4:102570706:A:C	4	102570706	A	C	rs230501	intronic	NFKB1		NFKB1	.	.	0.6381	-0.1076	0.0148	3.783e-13	0.188091	eur	10	-+?-?---+---?	10	0	1.7916e-06	PASS	FALSE
graves	mixed	Novel	4:108128218:G:A	4	108128218	G	A	rs10025623	intronic	LEF1	LEF1,LEF1-AS1	LEF1	.	.	0.4657	-0.1062	0.0126	3.734e-17	0.897678	eur,afr,eas,mixed,amr	14	---+--??-?-------?	10	0	1.74864e-06	PASS	FALSE
graves	eur	Novel	4:108137562:G:T	4	108137562	G	T	rs9992763	intronic	LEF1	LEF1,LEF1-AS1		.	.	0.5485	-0.0888	0.0136	6.594e-11	0.291943	eur	13	-------+----+	13	0	9.57966e-07	PASS	FALSE
graves	mixed	Novel	4:150347945:C:CTGTA	4	150347945	C	CTGTA	rs138156414	intronic	LRBA			.	.	0.2592	0.087	0.0144	1.391e-09	0.113376	eur,afr,eas,mixed,amr	12	+?+-++??++++-??+-?	9	0	0.000209714	PASS	FALSE
graves	afr	Novel	4:159218768:A:G*	4	159218768	A	G	rs74461205	intronic	RAPGEF2			.	.	0.0019	1.7935	0.3153	1.281e-08	0.537364	afr	5	+?++?++	5	0	4.42813e-06	PASS	FALSE
graves	mixed	Novel	4:175093730:T:C	4	175093730	T	C	rs187413349	intergenic	ADAM29;GPM6A			dist=115550;dist=539207	.	0.0025	1.203	0.2097	9.609e-09	0.174703	afr,mixed	4	?+++???????????+??	4	0	2.3e-06	PASS	FALSE
graves	afr	Novel	4:175093730:T:C	4	175093730	T	C	rs187413349	intergenic	ADAM29;GPM6A			dist=115550;dist=539207	.	0.0038	1.2388	0.2096	3.393e-09	0.186737	afr	4	+?+??++	4	0	1.868e-05	PASS	FALSE
graves	mixed	Novel	5:1282204:C:A	5	1282204	C	A	rs7726159	intronic	TERT			.	.	0.317	-0.0775	0.0133	5.538e-09	0.933187	eur,amr,afr,mixed	14	-?---------?--?--?	11	0	0.001055	PASS	FALSE
graves	afr	Novel	5:28351579:G:A*	5	28351579	G	A	rs115306896	intergenic	LINC02103;LSP1P3			dist=63914;dist=575291	.	0.0015	1.554	0.251	5.938e-10	0.510419	afr	4	+?+??++	4	0	2.846e-06	PASS	FALSE
graves	mixed	Novel	5:64701805:G:A	5	64701805	G	A	rs569587640	intronic	SHISAL2B			.	.	0.0007	1.7925	0.3144	1.193e-08	0.799684	eur,mixed	5	????+?++?+?????+??	5	0	0.00042	PASS	FALSE
graves	mixed	Novel	5:134086907:G:A	5	134086907	G	A	rs57918439	intergenic	VDAC1;TCF7			dist=81932;dist=27774	.	0.0721	0.2068	0.0291	1.14e-12	0.454158	eur,afr,eas,mixed,amr	17	+-+--++++++++-++-?	13	0	1.8901e-07	PASS	FALSE
graves	mixed	Novel	5:134661037:G:A	5	134661037	G	A	rs150348050	intronic	SEC24A			.	.	0.0018	1.3484	0.2394	1.778e-08	0.389976	afr,mixed	4	?+++???????????+??	4	1	9.92e-09	PASS	FALSE
graves	afr	Novel	5:134661037:G:A	5	134661037	G	A	rs150348050	intronic	SEC24A			.	.	0.002	1.4515	0.2457	3.458e-09	0.345812	afr	4	+?+??++	4	0	1.153e-06	PASS	FALSE
graves	mixed	Novel	6:409119:A:G	6	409119	A	G	rs9391997	UTR3	IRF4			NM_002460:c.*1521A>G;NM_001195286:c.*1521A>G	.	0.4247	0.0909	0.0129	1.581e-12	0.79326	eur,eas,afr,mixed	11	+?+++???-??+-++++?	10	0	2.5626e-05	PASS	FALSE
graves	eur	Novel	6:26006055:C:T*	6	26006055	C	T	rs775179965	intergenic	TRIM38;H1-1	H1-3,BTN3A2	BTN3A2	dist=14826;dist=10977	.	0.0016	1.0081	0.1837	4.093e-08	0.439128	eur	9	+?+++?++++?+?	9	0	0.000405322	PASS	FALSE
graves	eur	Previously reported	6:30671658:T:C*	6	30671658	T	C	rs140943109	intronic	DHX16	PPP1R11,APOM,HLA-A,RPL23AP1,MICB,FLOT1,HLA-C,HLA-J,MRPS18B,MICA,Y_RNA,NRM,CCHCR1,GPANK1,MUCL3,LY6G5B,PRRC2A,POU5F1,HCG22,SFTA2,LTA,HCG20,PPP1R10,C6orf47,HCG4B,GTF2H4,IFITM4P,PSORS1C2,RNF39,PPP1R18,POLR1H,DDX39B,TRIM31,HLA-S,HLA-U,CSNK2B,HCP5,HCG4,ZFP57,AIF1,LINC00243,TCF19,HLA-V,PSORS1C1,ATAT1,HLA-K,HLA-T	DDX39B,FLOT1,PPP1R11,LST1,TRIM31,SFTA2,ZFP57,PSORS1C2,RPP21,PSORS1C1,HCG22,HLA-C,LINC00243,HLA-A,VARS2,PPP1R18,CCHCR1,MICB,GPANK1,MDC1,LY6G5B,AIF1,LTA,HLA-G	.	.	0.0025	1.3723	0.2022	1.135e-11	0.267887	eur	5	+?????+??+++?	5	1	3.65258e-11	PASS	FALSE
graves	amr	Previously reported	6:31226806:G:A	6	31226806	G	A	rs1639109	intergenic	HCG27;HLA-C			dist=22838;dist=41943	.	0.0472	0.8067	0.1194	1.428e-11	0.136082	amr	4	++++	4	0	1.84417e-06	PASS	FALSE	34594039;21900946;21900946;21900946;26151496;21900946;26151496;21841780;31050781;26151496;26151496;21841780;31050781;26151496;34567510;21900946;26151496;21841780;31050781;34594039	Sakaue S,Nakabayashi K,Nakabayashi K,Nakabayashi K,Chen PL,Nakabayashi K,Chen PL,Chu X,Zhao SX,Chen PL,Chen PL,Chu X,Zhao SX,Chen PL,Song MY,Nakabayashi K,Chen PL,Chu X,Zhao SX,Sakaue S	TRIM27,HLA-W - MICD,POLR1HASP, POLR1HASP,PRR3 - ABCF1,MUC22,MUC22,HCG22,RNU6-1133P - C6orf15,RNU6-1133P - C6orf15,PSORS1C1,HLA-B - RNU6-283P,HLA-S - MICA,HLA-S - MICA,HCP5,TSBP1-AS1, TSBP1,TSBP1, TSBP1-AS1,TSBP1-AS1 - HLA-DRA,HLA-DQB1 - MTCO3P1,HLA-DQB1 - MTCO3P1,HLA-DQB1 - MTCO3P1	ENSG00000204713,None,ENSG00000204623, ENSG00000293508,None,ENSG00000261272,ENSG00000261272,ENSG00000228789,None,None,ENSG00000204540,None,None,None,ENSG00000206337,ENSG00000225914, ENSG00000204296,ENSG00000204296, ENSG00000225914,None,None,None,None	rs3135293,rs3893464,rs4313034,rs3132613,rs7768644,rs4248154,rs9262631,rs4947296,rs4947296,rs9263688,rs17193122,rs1521,rs1521,rs2596449,rs3117138,rs2273017,rs116869525,rs6457617,rs6457617,rs1794280	1e-13,2e-20,2e-15,1e-13,3e-13,1e-13,6e-19,4e-51,3e-22,5e-21,4e-27,2e-65,4e-18,2e-13,5e-09,2e-22,1e-08,7e-33,2e-17,2e-44	Hyperthyroidism,Graves' disease,Graves' disease,Graves' disease,Thionamide-induced agranulocytosis in Graves' disease,Graves' disease,Thionamide-induced agranulocytosis in Graves' disease,Graves' disease,Thyrotoxic hypokalemic periodic paralysis and Graves disease,Thionamide-induced agranulocytosis in Graves' disease,Thionamide-induced agranulocytosis in Graves' disease,Graves' disease,Thyrotoxic…
graves	mixed	Previously reported	6:31321120:TAAA:T	6	31321120	TAAA	T	rs139156757	intergenic	LINC02571;HLA-B	NOTCH4,PRRC2A,AIF1,C2,C6orf47,LINC00243,TNXB,NCR3,SLC44A4,CFB,HCG20,MRPS18B,CCHCR1,LY6G6C,HSPA1L,ABHD16A,FLOT1,MIR6891,VWA7,CLIC1,SKIC2,MICA,RNF5,FKBPL,DDX39B,Y_RNA,ATAT1,PSORS1C1,GPANK1,PSORS1C2,EHMT2,CYP21A1P,HLA-B,PPP1R10,LY6G5B,STK19,MICB,PBX2,MUCL3,AGER,LY6G6F,SAPCD1,DDAH2,HLA-S,MSH5,STK19B,CSNK2B,PPP1R18,HCP5,HCG22,TNXA,C4A,RNU6-850P,HLA-C,NRM,DDR1,LTA,SFTA2	CLIC1,LTA,LINC00243,HLA-C,HSPA1L,VARS2,DDX39B,C4A,APOM,TCF19,STK19,FKBPL,SLC44A4,FLOT1,LST1,HCG27,TNF,NOTCH4,EHMT2,ZBTB12,AIF1,HCG22,MICB,PPP1R18,CCHCR1,GPANK1,MDC1,MSH5,MPIG6B,PSORS1C1,RNF5,PBX2	dist=19483;dist=32752	.	0.0877	-0.1582	0.0272	6.24e-09	0.00291776	eur,eas,mixed	8	-?????--+-?-???--?	8	1	5.90705e-11	PASS	FALSE
graves	mixed	Previously reported	6:31328394:C:T	6	31328394	C	T	rs9265428	intergenic	LINC02571;HLA-B	NOTCH4,PRRC2A,AIF1,C2,C6orf47,LINC00243,TNXB,NCR3,SLC44A4,CFB,HCG20,MRPS18B,CCHCR1,LY6G6C,HSPA1L,ABHD16A,FLOT1,MIR6891,VWA7,CLIC1,SKIC2,MICA,RNF5,FKBPL,DDX39B,Y_RNA,ATAT1,PSORS1C1,GPANK1,PSORS1C2,EHMT2,CYP21A1P,HLA-B,PPP1R10,LY6G5B,STK19,MICB,PBX2,MUCL3,AGER,LY6G6F,SAPCD1,DDAH2,HLA-S,MSH5,STK19B,CSNK2B,PPP1R18,HCP5,HCG22,TNXA,C4A,RNU6-850P,HLA-C,NRM,DDR1,LTA,SFTA2	CLIC1,LTA,LINC00243,HLA-C,HSPA1L,VARS2,DDX39B,C4A,APOM,TCF19,STK19,FKBPL,SLC44A4,FLOT1,LST1,HCG27,TNF,NOTCH4,EHMT2,ZBTB12,AIF1,HCG22,MICB,PPP1R18,CCHCR1,GPANK1,MDC1,MSH5,MPIG6B,PSORS1C1,RNF5,PBX2	dist=26757;dist=25481	.	0.6486	0.146	0.0144	2.752e-24	0.0208288	eur,amr,afr,mixed	14	++?-+++++-+?+?+++?	10	1	2.18524e-13	PASS	FALSE
graves	mixed	Previously reported	6:31329245:C:T	6	31329245	C	T	rs9265475	intergenic	LINC02571;HLA-B	NOTCH4,PRRC2A,AIF1,C2,C6orf47,LINC00243,TNXB,NCR3,SLC44A4,CFB,HCG20,MRPS18B,CCHCR1,LY6G6C,HSPA1L,ABHD16A,FLOT1,MIR6891,VWA7,CLIC1,SKIC2,MICA,RNF5,FKBPL,DDX39B,Y_RNA,ATAT1,PSORS1C1,GPANK1,PSORS1C2,EHMT2,CYP21A1P,HLA-B,PPP1R10,LY6G5B,STK19,MICB,PBX2,MUCL3,AGER,LY6G6F,SAPCD1,DDAH2,HLA-S,MSH5,STK19B,CSNK2B,PPP1R18,HCP5,HCG22,TNXA,C4A,RNU6-850P,HLA-C,NRM,DDR1,LTA,SFTA2	CLIC1,LTA,LINC00243,HLA-C,HSPA1L,VARS2,DDX39B,C4A,APOM,TCF19,STK19,FKBPL,SLC44A4,FLOT1,LST1,HCG27,TNF,NOTCH4,EHMT2,ZBTB12,AIF1,HCG22,MICB,PPP1R18,CCHCR1,GPANK1,MDC1,MSH5,MPIG6B,PSORS1C1,RNF5,PBX2	dist=27608;dist=24630	.	0.3203	0.1785	0.0145	9.761e-35	4.42209e-08	eur,afr,eas,mixed,amr	15	?-?++++++-+++++++?	11	2	2.38397e-17	PASS	FALSE
graves	eur	Previously reported	6:31329245:C:T	6	31329245	C	T	rs9265475	intergenic	LINC02571;HLA-B	RNF5,HSPA1L,ZBTB12,APOM,SLC44A4,CYP21A1P,MICB,FLOT1,HLA-C,MRPS18B,RNU6-850P,SKIC2,MICA,ATAT1,Y_RNA,NRM,CCHCR1,DDAH2,GPANK1,MUCL3,LY6G5B,PRRC2A,POU5F1,HCG22,SFTA2,LTA,HCG20,TNXA,CLIC1,NELFE,NOTCH4,LY6G6F,PPP1R10,C6orf47,GTF2H4,LY6G6C,PSORS1C2,PPP1R18,DDX39B,EHMT2,ABHD16A,HLA-S,CSNK2B,TNXB,HCP5,MSH5,FKBPL,PBX2,AIF1,AGER,LINC00243,TCF19,STK19,PSORS1C1,STK19B,C2,VWA7,C4A,SAPCD1,CFB	C4A,DDX39B,LY6G6F,PBX2,NOTCH4,FLOT1,LST1,EHMT2,SFTA2,STK19,MSH5,PSORS1C2,RPP21,AGPAT1,FKBPL,PSORS1C1,SLC44A4,HCG22,HLA-C,RNF5,CLIC1,LINC00243,VARS2,PPP1R18,CCHCR1,MICB,GPANK1,MDC1,LY6G5B,TNXB,AIF1,HSPA1L,LTA,MPIG6B,ZBTB12	dist=27608;dist=24630	.	0.3564	0.2441	0.0197	2.182e-35	7.72197e-06	eur	10	?++++++-+++??	10	2	8.43918e-19	PASS	FALSE
graves	mixed	Previously reported	6:31329467:G:A	6	31329467	G	A	rs9265485	intergenic	LINC02571;HLA-B	NOTCH4,PRRC2A,AIF1,C2,C6orf47,LINC00243,TNXB,NCR3,SLC44A4,CFB,HCG20,MRPS18B,CCHCR1,LY6G6C,HSPA1L,ABHD16A,FLOT1,MIR6891,VWA7,CLIC1,SKIC2,MICA,RNF5,FKBPL,DDX39B,Y_RNA,ATAT1,PSORS1C1,GPANK1,PSORS1C2,EHMT2,CYP21A1P,HLA-B,PPP1R10,LY6G5B,STK19,MICB,PBX2,MUCL3,AGER,LY6G6F,SAPCD1,DDAH2,HLA-S,MSH5,STK19B,CSNK2B,PPP1R18,HCP5,HCG22,TNXA,C4A,RNU6-850P,HLA-C,NRM,DDR1,LTA,SFTA2	CLIC1,LTA,LINC00243,HLA-C,HSPA1L,VARS2,DDX39B,C4A,APOM,TCF19,STK19,FKBPL,SLC44A4,FLOT1,LST1,HCG27,TNF,NOTCH4,EHMT2,ZBTB12,AIF1,HCG22,MICB,PPP1R18,CCHCR1,GPANK1,MDC1,MSH5,MPIG6B,PSORS1C1,RNF5,PBX2	dist=27830;dist=24408	.	0.5994	0.1095	0.0133	2.005e-16	9.05889e-07	eur,afr,eas,mixed,amr	14	+?--+++++-+-+??++?	11	1	1.94491e-13	PASS	FALSE
graves	mixed	Previously reported	6:31798974:G:T	6	31798974	G	T	rs117127906	intronic	LSM 2.00	NOTCH4,PRRC2A,AIF1,C2,C6orf47,LINC00243,TNXB,NCR3,SLC44A4,CFB,HLA-DRA,HLA-DQB1-AS1,CCHCR1,HSPA1L,LY6G6C,ABHD16A,MIR6891,VWA7,CLIC1,MICA,RNF5,FKBPL,DDX39B,Y_RNA,PSORS1C1,GPANK1,EHMT2,HLA-DQB2,CYP21A1P,HLA-B,HLA-DQA1,LY6G5B,HLA-DRB5,STK19,MICB,PBX2,MUCL3,AGER,HLA-DQB1,LY6G6F,SAPCD1,DDAH2,HLA-S,MSH5,STK19B,CSNK2B,SKIC2,HCP5,HCG22,TNXA,C4A,RNU6-850P,HLA-C,PSORS1C2,DDR1,LTA,HLA-DRB9,SFTA2	CLIC1,HLA-DRB5,LTA,HLA-C,HLA-DQB2,HSPA1L,VARS2,DDX39B,C4A,HLA-DRA,APOM,HLA-DQA1,TCF19,STK19,FKBPL,SLC44A4,LST1,HCG27,TNF,NOTCH4,EHMT2,ZBTB12,AIF1,HCG22,MICB,GPANK1,CCHCR1,HLA-DQB1,MSH5,MPIG6B,PSORS1C1,RNF5,PBX2	.	.	0.0779	0.3164	0.0436	4.132e-13	0.621633	eas,afr,mixed	8	?+++??+??+?+-??+??	8	1	1.86492e-12	PASS	FALSE	26151496;21900946;26151496;21841780;31050781;26151496;26151496;21841780;31050781;26151496;34567510;21900946;26151496;21841780;31050781;34594039;34594039;34594039;21841780;31050781	Chen PL,Nakabayashi K,Chen PL,Chu X,Zhao SX,Chen PL,Chen PL,Chu X,Zhao SX,Chen PL,Song MY,Nakabayashi K,Chen PL,Chu X,Zhao SX,Sakaue S,Sakaue S,Sakaue S,Chu X,Zhao SX	MUC22,MUC22,HCG22,RNU6-1133P - C6orf15,RNU6-1133P - C6orf15,PSORS1C1,HLA-B - RNU6-283P,HLA-S - MICA,HLA-S - MICA,HCP5,TSBP1-AS1, TSBP1,TSBP1, TSBP1-AS1,TSBP1-AS1 - HLA-DRA,HLA-DQB1 - MTCO3P1,HLA-DQB1 - MTCO3P1,HLA-DQB1 - MTCO3P1,HLA-DPA1,HLA-DPA1,HLA-DPA2,HLA-DPA2	ENSG00000261272,ENSG00000261272,ENSG00000228789,None,None,ENSG00000204540,None,None,None,ENSG00000206337,ENSG00000225914, ENSG00000204296,ENSG00000204296, ENSG00000225914,None,None,None,None,ENSG00000231389,ENSG00000231389,ENSG00000231461,ENSG00000231461	rs7768644,rs4248154,rs9262631,rs4947296,rs4947296,rs9263688,rs17193122,rs1521,rs1521,rs2596449,rs3117138,rs2273017,rs116869525,rs6457617,rs6457617,rs1794280,rs4345439,rs9357156,rs2281388,rs2281388	3e-13,1e-13,6e-19,4e-51,3e-22,5e-21,4e-27,2e-65,4e-18,2e-13,5e-09,2e-22,1e-08,7e-33,2e-17,2e-44,2e-67,1e-68,2e-65,2e-18	Thionamide-induced agranulocytosis in Graves' disease,Graves' disease,Thionamide-induced agranulocytosis in Graves' disease,Graves' disease,Thyrotoxic hypokalemic periodic paralysis and Graves disease,Thionamide-induced agranulocytosis in Graves' disease,Thionamide-induced agranulocytosis in Graves' disease,Graves' disease,Thyrotoxic hypokalemic periodic paralysis and Graves disease,Thionamide-in…
graves	eur	Previously reported	6:32554793:G:A	6	32554793	G	A	rs35923382	ncRNA_exonic	HLA-DRB6	RNF5,PSMB9,HSPA1L,ZBTB12,HLA-DMA,APOM,SLC44A4,CYP21A1P,TAP2,HLA-DQA1,HLA-DRB1,DAXX,BRD2,RNU6-850P,HLA-DMB,SKIC2,B3GALT4,HCG25,Y_RNA,HLA-DQB1,DDAH2,HLA-DQB1-AS1,HLA-DRA,GPANK1,LY6G5B,PRRC2A,HLA-DRB5,HSD17B8,LTA,TNXA,NELFE,CLIC1,NOTCH4,LY6G6F,C6orf47,HLA-DOA,LY6G6C,ZBTB22,EHMT2,ABHD16A,RPL32P1,CSNK2B,TNXB,FKBPL,MSH5,PBX2,COL11A2,AIF1,AGER,HLA-DQB2,TAP1,HLA-DPB1,HLA-DRB6,STK19,C2,STK19B,PSMB8,RXRB,V…	C4A,LY6G6F,PBX2,NOTCH4,LST1,TAP2,EHMT2,PSMB9,HLA-DQA1,STK19,MSH5,HLA-DQB2,AGPAT1,COL11A2,TAP1,HLA-DMA,HLA-DQB1,FKBPL,HLA-DMB,SLC44A4,HLA-DPA1,RNF5,CLIC1,HLA-DRB5,PSMB8,ZBTB22,GPANK1,LY6G5B,TNXB,AIF1,HSPA1L,LTA,MPIG6B,ZBTB12,DAXX	.	.	0.3732	0.3106	0.0261	9.213e-33	0.000757226	eur	6	???+?+++++???	6	2	6.71429e-19	PASS	FALSE
graves	mixed	Previously reported	6:32625591:G:A	6	32625591	G	A	rs112891288	intergenic	HLA-DRB1;HLA-DQA1	NOTCH4,C2,C6orf47,TNXB,SLC44A4,CFB,HLA-DRA,HLA-DQB1-AS1,ZBTB22,LINC00336,HSPA1L,LY6G6C,TAPBP,PSMB8,HLA-DMA,ABHD16A,TAP2,COL11A2,VWA7,CLIC1,RNF5,FKBPL,Y_RNA,HLA-DOA,HLA-DPA1,HLA-DMB,GPANK1,EHMT2,HCG25,HLA-DQB2,RXRB,CYP21A1P,HLA-DQA1,LY6G5B,DAXX,HLA-DRB5,TAP1,STK19,PBX2,HLA-DPB1,AGER,HLA-DPB2,HLA-DQB1,RPL32P1,LY6G6F,SAPCD1,DDAH2,CSNK2B,MSH5,STK19B,VPS52,SKIC2,TNXA,C4A,RNU6-850P,PSMB9,HLA-DRB9	CLIC1,HSD17B8,ZBTB22,HLA-DPA1,HLA-DRB5,LINC00336,HLA-DMB,TAPBP,HLA-DQB2,HSPA1L,C4A,HLA-DRA,APOM,PSMB8,HLA-DQA1,STK19,HLA-DMA,PSMB9,TAP1,HLA-DPB1,FKBPL,SLC44A4,NOTCH4,EHMT2,ZBTB12,COL11A2,HLA-DQB1,GPANK1,MSH5,MPIG6B,DAXX,RNF5,PBX2	dist=35755;dist=11815	.	0.1694	-0.1545	0.017	1.057e-19	3.59814e-06	eur,afr,eas,mixed,amr	13	-??++---+-+-+??--?	10	2	2.20297e-15	PASS	FALSE
graves	afr	Previously reported	6:32668599:C:G	6	32668599	C	G	rs2856698	intergenic	HLA-DQB1;HLA-DQA2			dist=1942;dist=72792	.	0.2909	0.2987	0.0328	8.684e-20	0.242719	afr	7	+++++++	7	1	2.252e-13	PASS	FALSE	26151496;21841780;31050781;26151496;34567510;21900946;26151496;21841780;31050781;34594039	Chen PL,Chu X,Zhao SX,Chen PL,Song MY,Nakabayashi K,Chen PL,Chu X,Zhao SX,Sakaue S	HLA-B - RNU6-283P,HLA-S - MICA,HLA-S - MICA,HCP5,TSBP1-AS1, TSBP1,TSBP1, TSBP1-AS1,TSBP1-AS1 - HLA-DRA,HLA-DQB1 - MTCO3P1,HLA-DQB1 - MTCO3P1,HLA-DQB1 - MTCO3P1	None,None,None,ENSG00000206337,ENSG00000225914, ENSG00000204296,ENSG00000204296, ENSG00000225914,None,None,None,None	rs17193122,rs1521,rs1521,rs2596449,rs3117138,rs2273017,rs116869525,rs6457617,rs6457617,rs1794280	4e-27,2e-65,4e-18,2e-13,5e-09,2e-22,1e-08,7e-33,2e-17,2e-44	Thionamide-induced agranulocytosis in Graves' disease,Graves' disease,Thyrotoxic hypokalemic periodic paralysis and Graves disease,Thionamide-induced agranulocytosis in Graves' disease,Hyperthyroidism,Graves' disease,Thionamide-induced agranulocytosis in Graves' disease,Graves' disease,Thyrotoxic hypokalemic periodic paralysis and Graves disease,Hyperthyroidism
graves	mixed	Previously reported	6:32698749:C:T	6	32698749	C	T	rs1794282	intergenic	HLA-DQB1;HLA-DQA2	NOTCH4,C2,TNXB,MIR3934,SLC44A4,CFB,HLA-DRA,HLA-DQB1-AS1,ZBTB22,LINC00336,HSPA1L,LY6G6C,TAPBP,PSMB8,HLA-DMA,ABHD16A,TAP2,COL11A2,VWA7,CLIC1,RNF5,FKBPL,HLA-DOA,HLA-DPA1,HLA-DMB,EHMT2,HCG25,HLA-DQB2,RXRB,CYP21A1P,HLA-DQA1,DAXX,HLA-DRB5,TAP1,STK19,PBX2,HLA-DPB1,AGER,HLA-DPB2,HLA-DQB1,RPL32P1,LY6G6F,SAPCD1,DDAH2,SKIC2,MSH5,STK19B,VPS52,TNXA,C4A,RNU6-850P,PSMB9,HLA-DRB9	CLIC1,HSD17B8,ZBTB22,HLA-DPA1,HLA-DRB5,LINC00336,HLA-DMB,TAPBP,HLA-DQB2,HSPA1L,C4A,HLA-DRA,PSMB8,HLA-DQA1,STK19,HLA-DMA,PSMB9,TAP1,HLA-DPB1,FKBPL,SLC44A4,NOTCH4,EHMT2,ZBTB12,COL11A2,HLA-DQB1,MSH5,MPIG6B,DAXX,RNF5,PBX2	dist=32092;dist=42642	.	0.0944	0.6591	0.0196	3.23e-248	0.0358173	eur,amr,afr,mixed	16	+++++++++++?+++++?	12	7	3.14051e-122	PASS	FALSE	34594039;21900946;21900946;21900946;26151496;21900946;26151496;21841780;31050781;26151496;26151496;21841780;31050781;26151496;34567510;21900946;26151496;21841780;31050781;34594039;34594039;34594039;21841780;31050781;21900946;21900946	Sakaue S,Nakabayashi K,Nakabayashi K,Nakabayashi K,Chen PL,Nakabayashi K,Chen PL,Chu X,Zhao SX,Chen PL,Chen PL,Chu X,Zhao SX,Chen PL,Song MY,Nakabayashi K,Chen PL,Chu X,Zhao SX,Sakaue S,Sakaue S,Sakaue S,Chu X,Zhao SX,Nakabayashi K,Nakabayashi K	TRIM27,HLA-W - MICD,POLR1HASP, POLR1HASP,PRR3 - ABCF1,MUC22,MUC22,HCG22,RNU6-1133P - C6orf15,RNU6-1133P - C6orf15,PSORS1C1,HLA-B - RNU6-283P,HLA-S - MICA,HLA-S - MICA,HCP5,TSBP1-AS1, TSBP1,TSBP1, TSBP1-AS1,TSBP1-AS1 - HLA-DRA,HLA-DQB1 - MTCO3P1,HLA-DQB1 - MTCO3P1,HLA-DQB1 - MTCO3P1,HLA-DPA1,HLA-DPA1,HLA-DPA2,HLA-DPA2,ITPR3,MLN - LINC01016	ENSG00000204713,None,ENSG00000204623, ENSG00000293508,None,ENSG00000261272,ENSG00000261272,ENSG00000228789,None,None,ENSG00000204540,None,None,None,ENSG00000206337,ENSG00000225914, ENSG00000204296,ENSG00000204296, ENSG00000225914,None,None,None,None,ENSG00000231389,ENSG00000231389,ENSG00000231461,ENSG00000231461,ENSG00000096433,None	rs3135293,rs3893464,rs4313034,rs3132613,rs7768644,rs4248154,rs9262631,rs4947296,rs4947296,rs9263688,rs17193122,rs1521,rs1521,rs2596449,rs3117138,rs2273017,rs116869525,rs6457617,rs6457617,rs1794280,rs4345439,rs9357156,rs2281388,rs2281388,rs9394159,rs4713693	1e-13,2e-20,2e-15,1e-13,3e-13,1e-13,6e-19,4e-51,3e-22,5e-21,4e-27,2e-65,4e-18,2e-13,5e-09,2e-22,1e-08,7e-33,2e-17,2e-44,2e-67,1e-68,2e-65,2e-18,4e-12,7e-13	Hyperthyroidism,Graves' disease,Graves' disease,Graves' disease,Thionamide-induced agranulocytosis in Graves' disease,Graves' disease,Thionamide-induced agranulocytosis in Graves' disease,Graves' disease,Thyrotoxic hypokalemic periodic paralysis and Graves disease,Thionamide-induced agranulocytosis in Graves' disease,Thionamide-induced agranulocytosis in Graves' disease,Graves' disease,Thyrotoxic…
graves	eur	Previously reported	6:32698749:C:T	6	32698749	C	T	rs1794282	intergenic	HLA-DQB1;HLA-DQA2	RNF5,PSMB9,HSPA1L,ZBTB12,HLA-DMA,SLC44A4,CYP21A1P,TAP2,HLA-DQA1,HLA-DRB1,DAXX,BRD2,RNU6-850P,HLA-DMB,SKIC2,B3GALT4,HCG25,HLA-DQB1,DDAH2,HLA-DQB1-AS1,HLA-DRA,HSD17B8,HLA-DRB5,NELFE,TNXA,CLIC1,NOTCH4,LY6G6F,HLA-DOA,LY6G6C,ZBTB22,EHMT2,ABHD16A,RPL32P1,TNXB,FKBPL,MSH5,PBX2,COL11A2,AGER,HLA-DQB2,TAP1,HLA-DPB1,HLA-DRB6,STK19,C2,STK19B,PSMB8,RXRB,VPS52,VWA7,C4A,SAPCD1,HLA-DPA1,CFB	C4A,LY6G6F,PBX2,NOTCH4,TAP2,EHMT2,PSMB9,HLA-DQA1,STK19,MSH5,HLA-DQB2,AGPAT1,COL11A2,TAP1,HLA-DMA,HLA-DQB1,FKBPL,HLA-DMB,SLC44A4,HLA-DPA1,RNF5,CLIC1,HLA-DRB5,PSMB8,ZBTB22,TNXB,HSPA1L,MPIG6B,ZBTB12,DAXX	dist=32092;dist=42642	.	0.1046	0.6685	0.02	1.7e-244	0.0195206	eur	12	++++++++++++?	12	7	3.14051e-122	PASS	FALSE	34594039;21900946;21900946;21900946;26151496;21900946;26151496;21841780;31050781;26151496;26151496;21841780;31050781;26151496;34567510;21900946;26151496;21841780;31050781;34594039;34594039;34594039;21841780;31050781;21900946;21900946	Sakaue S,Nakabayashi K,Nakabayashi K,Nakabayashi K,Chen PL,Nakabayashi K,Chen PL,Chu X,Zhao SX,Chen PL,Chen PL,Chu X,Zhao SX,Chen PL,Song MY,Nakabayashi K,Chen PL,Chu X,Zhao SX,Sakaue S,Sakaue S,Sakaue S,Chu X,Zhao SX,Nakabayashi K,Nakabayashi K	TRIM27,HLA-W - MICD,POLR1HASP, POLR1HASP,PRR3 - ABCF1,MUC22,MUC22,HCG22,RNU6-1133P - C6orf15,RNU6-1133P - C6orf15,PSORS1C1,HLA-B - RNU6-283P,HLA-S - MICA,HLA-S - MICA,HCP5,TSBP1-AS1, TSBP1,TSBP1, TSBP1-AS1,TSBP1-AS1 - HLA-DRA,HLA-DQB1 - MTCO3P1,HLA-DQB1 - MTCO3P1,HLA-DQB1 - MTCO3P1,HLA-DPA1,HLA-DPA1,HLA-DPA2,HLA-DPA2,ITPR3,MLN - LINC01016	ENSG00000204713,None,ENSG00000204623, ENSG00000293508,None,ENSG00000261272,ENSG00000261272,ENSG00000228789,None,None,ENSG00000204540,None,None,None,ENSG00000206337,ENSG00000225914, ENSG00000204296,ENSG00000204296, ENSG00000225914,None,None,None,None,ENSG00000231389,ENSG00000231389,ENSG00000231461,ENSG00000231461,ENSG00000096433,None	rs3135293,rs3893464,rs4313034,rs3132613,rs7768644,rs4248154,rs9262631,rs4947296,rs4947296,rs9263688,rs17193122,rs1521,rs1521,rs2596449,rs3117138,rs2273017,rs116869525,rs6457617,rs6457617,rs1794280,rs4345439,rs9357156,rs2281388,rs2281388,rs9394159,rs4713693	1e-13,2e-20,2e-15,1e-13,3e-13,1e-13,6e-19,4e-51,3e-22,5e-21,4e-27,2e-65,4e-18,2e-13,5e-09,2e-22,1e-08,7e-33,2e-17,2e-44,2e-67,1e-68,2e-65,2e-18,4e-12,7e-13	Hyperthyroidism,Graves' disease,Graves' disease,Graves' disease,Thionamide-induced agranulocytosis in Graves' disease,Graves' disease,Thionamide-induced agranulocytosis in Graves' disease,Graves' disease,Thyrotoxic hypokalemic periodic paralysis and Graves disease,Thionamide-induced agranulocytosis in Graves' disease,Thionamide-induced agranulocytosis in Graves' disease,Graves' disease,Thyrotoxic…
graves	mixed	Previously reported	6:33065401:G:A	6	33065401	G	A	rs201212911	intronic	HLA-DPA1	NOTCH4,LEMD2,TNXB,MIR3934,TAPBP,HLA-DRA,HLA-DQB1-AS1,ZBTB22,LINC00336,PSMB8,HLA-DMA,TAP2,COL11A2,RNF5,FKBPL,HLA-DOA,HLA-DPA1,HLA-DMB,HCG25,HLA-DQB2,RXRB,HLA-DQA1,DAXX,HLA-DRB5,TAP1,PBX2,HLA-DPB1,AGER,HLA-DPB2,HLA-DQB1,RPL32P1,VPS52,PSMB9,IP6K3,HLA-DRB9	HSD17B8,ZBTB22,HLA-DPA1,HLA-DRB5,LINC00336,HLA-DMB,TAPBP,HLA-DQB2,IP6K3,HLA-DRA,PSMB8,HLA-DQA1,HLA-DMA,PSMB9,TAP1,HLA-DPB1,FKBPL,LEMD2,NOTCH4,COL11A2,HLA-DQB1,DAXX,RNF5,PBX2	.	.	0.3266	0.217	0.0163	3.102e-40	6.76853e-27	eur,afr,eas,mixed,amr	10	+??-++??+?+++??-+?	7	2	1.6734e-41	PASS	FALSE
graves	eur	Previously reported	6:33065707:C:T	6	33065707	C	T	rs67640541	intronic	HLA-DPA1	RNF5,PSMB9,HLA-DMA,TAP2,HLA-DQA1,HLA-DRB1,DAXX,BRD2,HLA-DMB,B3GALT4,HCG25,HLA-DQB1,HLA-DQB1-AS1,HLA-DRA,HSD17B8,LEMD2,HLA-DRB5,NOTCH4,HLA-DOA,ZBTB22,RPL32P1,TNXB,FKBPL,PBX2,COL11A2,AGER,HLA-DQB2,TAP1,HLA-DRB6,IP6K3,PSMB8,VPS52,RXRB,HLA-DPB1,HLA-DPA1	PBX2,NOTCH4,TAP2,UQCC2,PSMB9,HLA-DQA1,HLA-DQB2,AGPAT1,COL11A2,TAP1,HLA-DMA,FKBPL,HLA-DQB1,HLA-DMB,HLA-DPA1,RNF5,HLA-DRB5,IP6K3,PSMB8,ZBTB22,TNXB,LEMD2,DAXX	.	.	0.1499	0.2312	0.0202	3.162e-30	1.80327e-12	eur	10	-+?+?++-++++?	10	1	1.67302e-41	PASS	FALSE
graves	mixed	Previously reported	6:33065862:G:A	6	33065862	G	A	rs73400009	intronic	HLA-DPA1	NOTCH4,LEMD2,TNXB,MIR3934,TAPBP,HLA-DRA,HLA-DQB1-AS1,ZBTB22,LINC00336,PSMB8,HLA-DMA,TAP2,COL11A2,RNF5,FKBPL,HLA-DOA,HLA-DPA1,HLA-DMB,HCG25,HLA-DQB2,RXRB,HLA-DQA1,DAXX,HLA-DRB5,TAP1,PBX2,HLA-DPB1,AGER,HLA-DPB2,HLA-DQB1,RPL32P1,VPS52,PSMB9,IP6K3,HLA-DRB9	HSD17B8,ZBTB22,HLA-DPA1,HLA-DRB5,LINC00336,HLA-DMB,TAPBP,HLA-DQB2,IP6K3,HLA-DRA,PSMB8,HLA-DQA1,HLA-DMA,PSMB9,TAP1,HLA-DPB1,FKBPL,LEMD2,NOTCH4,COL11A2,HLA-DQB1,DAXX,RNF5,PBX2	.	.	0.3271	0.2171	0.0163	2.161e-40	9.2391e-27	eur,afr,eas,mixed,amr	10	+??-++??+?+++??-+?	7	2	1.67302e-41	PASS	FALSE
graves	mixed	Previously reported	6:33066343:C:T	6	33066343	C	T	rs76589166	intronic	HLA-DPA1	NOTCH4,LEMD2,TNXB,MIR3934,TAPBP,HLA-DRA,HLA-DQB1-AS1,ZBTB22,LINC00336,PSMB8,HLA-DMA,TAP2,COL11A2,RNF5,FKBPL,HLA-DOA,HLA-DPA1,HLA-DMB,HCG25,HLA-DQB2,RXRB,HLA-DQA1,DAXX,HLA-DRB5,TAP1,PBX2,HLA-DPB1,AGER,HLA-DPB2,HLA-DQB1,RPL32P1,VPS52,PSMB9,IP6K3,HLA-DRB9	HSD17B8,ZBTB22,HLA-DPA1,HLA-DRB5,LINC00336,HLA-DMB,TAPBP,HLA-DQB2,IP6K3,HLA-DRA,PSMB8,HLA-DQA1,HLA-DMA,PSMB9,TAP1,HLA-DPB1,FKBPL,LEMD2,NOTCH4,COL11A2,HLA-DQB1,DAXX,RNF5,PBX2	.	.	0.322	0.1971	0.0155	7.995e-37	1.44506e-28	eur,afr,eas,mixed,amr	12	+-?-++??+?+++?+-+?	8	2	1.66418e-40	PASS	FALSE	34567510;21900946;26151496;21841780;31050781;34594039;34594039;34594039;21841780;31050781;21900946;21900946;34594039;34594039	Song MY,Nakabayashi K,Chen PL,Chu X,Zhao SX,Sakaue S,Sakaue S,Sakaue S,Chu X,Zhao SX,Nakabayashi K,Nakabayashi K,Sakaue S,Sakaue S	TSBP1-AS1, TSBP1,TSBP1, TSBP1-AS1,TSBP1-AS1 - HLA-DRA,HLA-DQB1 - MTCO3P1,HLA-DQB1 - MTCO3P1,HLA-DQB1 - MTCO3P1,HLA-DPA1,HLA-DPA1,HLA-DPA2,HLA-DPA2,ITPR3,MLN - LINC01016,BLTP3A,ANKS1A - TCP11	ENSG00000225914, ENSG00000204296,ENSG00000204296, ENSG00000225914,None,None,None,None,ENSG00000231389,ENSG00000231389,ENSG00000231461,ENSG00000231461,ENSG00000096433,None,ENSG00000065060,None	rs3117138,rs2273017,rs116869525,rs6457617,rs6457617,rs1794280,rs4345439,rs9357156,rs2281388,rs2281388,rs9394159,rs4713693,rs9469899,rs36110421	5e-09,2e-22,1e-08,7e-33,2e-17,2e-44,2e-67,1e-68,2e-65,2e-18,4e-12,7e-13,4e-10,2e-08	Hyperthyroidism,Graves' disease,Thionamide-induced agranulocytosis in Graves' disease,Graves' disease,Thyrotoxic hypokalemic periodic paralysis and Graves disease,Hyperthyroidism,Graves' disease,Graves' disease,Graves' disease,Thyrotoxic hypokalemic periodic paralysis and Graves disease,Graves' disease,Graves' disease,Graves' disease,Graves' disease
graves	mixed	Previously reported	6:33067553:G:A	6	33067553	G	A	rs72870107	intronic	HLA-DPA1	NOTCH4,LEMD2,TNXB,MIR3934,TAPBP,HLA-DRA,HLA-DQB1-AS1,ZBTB22,LINC00336,PSMB8,HLA-DMA,TAP2,COL11A2,RNF5,FKBPL,HLA-DOA,HLA-DPA1,HLA-DMB,HCG25,HLA-DQB2,RXRB,HLA-DQA1,DAXX,HLA-DRB5,TAP1,PBX2,HLA-DPB1,AGER,HLA-DPB2,HLA-DQB1,RPL32P1,VPS52,PSMB9,IP6K3,HLA-DRB9	HSD17B8,ZBTB22,HLA-DPA1,HLA-DRB5,LINC00336,HLA-DMB,TAPBP,HLA-DQB2,IP6K3,HLA-DRA,PSMB8,HLA-DQA1,HLA-DMA,PSMB9,TAP1,HLA-DPB1,FKBPL,LEMD2,NOTCH4,COL11A2,HLA-DQB1,DAXX,RNF5,PBX2	.	.	0.3261	0.2155	0.0164	1.318e-39	1.7492e-27	eur,afr,eas,mixed,amr	10	+??-++??+?+++??-+?	7	2	1.82138e-41	PASS	FALSE
graves	mixed	Previously reported	6:33279039:G:A	6	33279039	G	A	rs759916207	downstream	B3GALT4;WDR46	LEMD2,MIR3934,TAPBP,HLA-DRA,HLA-DQB1-AS1,ZBTB22,LINC00336,PSMB8,HLA-DMA,TAP2,COL11A2,HLA-DOA,HLA-DPA1,HLA-DMB,HCG25,HLA-DQB2,RXRB,HLA-DQA1,DAXX,HLA-DRB5,TAP1,HLA-DPB1,HLA-DPB2,HLA-DQB1,RPL32P1,VPS52,PSMB9,IP6K3,HLA-DRB9	HSD17B8,ZBTB22,HLA-DPA1,HLA-DRB5,LINC00336,HLA-DMB,TAPBP,HLA-DQB2,IP6K3,HLA-DRA,PSMB8,HLA-DQA1,HLA-DMA,PSMB9,TAP1,HLA-DPB1,LEMD2,COL11A2,HLA-DQB1,DAXX	dist=69	.	0.0242	0.6808	0.0618	3.014e-28	0.395219	eur,mixed	4	+?+??????????-+???	4	1	4.96364e-29	PASS	FALSE	21900946;21900946;21900946;26151496;21900946;26151496;21841780;31050781;26151496;26151496;21841780;31050781;26151496;34567510;21900946;26151496;21841780;31050781;34594039;34594039;34594039;21841780;31050781;21900946;21900946;34594039;34594039	Nakabayashi K,Nakabayashi K,Nakabayashi K,Chen PL,Nakabayashi K,Chen PL,Chu X,Zhao SX,Chen PL,Chen PL,Chu X,Zhao SX,Chen PL,Song MY,Nakabayashi K,Chen PL,Chu X,Zhao SX,Sakaue S,Sakaue S,Sakaue S,Chu X,Zhao SX,Nakabayashi K,Nakabayashi K,Sakaue S,Sakaue S	HLA-W - MICD,POLR1HASP, POLR1HASP,PRR3 - ABCF1,MUC22,MUC22,HCG22,RNU6-1133P - C6orf15,RNU6-1133P - C6orf15,PSORS1C1,HLA-B - RNU6-283P,HLA-S - MICA,HLA-S - MICA,HCP5,TSBP1-AS1, TSBP1,TSBP1, TSBP1-AS1,TSBP1-AS1 - HLA-DRA,HLA-DQB1 - MTCO3P1,HLA-DQB1 - MTCO3P1,HLA-DQB1 - MTCO3P1,HLA-DPA1,HLA-DPA1,HLA-DPA2,HLA-DPA2,ITPR3,MLN - LINC01016,BLTP3A,ANKS1A - TCP11	None,ENSG00000204623, ENSG00000293508,None,ENSG00000261272,ENSG00000261272,ENSG00000228789,None,None,ENSG00000204540,None,None,None,ENSG00000206337,ENSG00000225914, ENSG00000204296,ENSG00000204296, ENSG00000225914,None,None,None,None,ENSG00000231389,ENSG00000231389,ENSG00000231461,ENSG00000231461,ENSG00000096433,None,ENSG00000065060,None	rs3893464,rs4313034,rs3132613,rs7768644,rs4248154,rs9262631,rs4947296,rs4947296,rs9263688,rs17193122,rs1521,rs1521,rs2596449,rs3117138,rs2273017,rs116869525,rs6457617,rs6457617,rs1794280,rs4345439,rs9357156,rs2281388,rs2281388,rs9394159,rs4713693,rs9469899,rs36110421	2e-20,2e-15,1e-13,3e-13,1e-13,6e-19,4e-51,3e-22,5e-21,4e-27,2e-65,4e-18,2e-13,5e-09,2e-22,1e-08,7e-33,2e-17,2e-44,2e-67,1e-68,2e-65,2e-18,4e-12,7e-13,4e-10,2e-08	Graves' disease,Graves' disease,Graves' disease,Thionamide-induced agranulocytosis in Graves' disease,Graves' disease,Thionamide-induced agranulocytosis in Graves' disease,Graves' disease,Thyrotoxic hypokalemic periodic paralysis and Graves disease,Thionamide-induced agranulocytosis in Graves' disease,Thionamide-induced agranulocytosis in Graves' disease,Graves' disease,Thyrotoxic hypokalemic per…
graves	eur	Previously reported	6:34361991:T:C*	6	34361991	T	C	rs193135027	intronic	NUDT3;RPS10-NUDT3	IP6K3,LEMD2,HMGA1	LEMD2,UQCC2,IP6K3	.	.	0.0206	0.3935	0.0636	6.118e-10	0.322695	eur	11	+?++-++--+-+?	11	1	3.32292e-10	PASS	FALSE
graves	eur	Previously reported	6:35096538:G:A*	6	35096538	G	A	rs138820558	intergenic	ANKS1A;TCP11	HMGA1		dist=5132;dist=21526	.	0.0296	-0.3998	0.0619	1.054e-10	0.906525	eur	12	-?---+---+---	12	1	2.1919e-10	PASS	FALSE	34594039;34594039	Sakaue S,Sakaue S	BLTP3A,ANKS1A - TCP11	ENSG00000065060,None	rs9469899,rs36110421	4e-10,2e-08	Graves' disease,Graves' disease
graves	eur	Previously reported	6:35471976:T:A	6	35471976	T	A	rs146783471	intergenic	RPL10A;TEAD3			dist=1196;dist=1621	.	0.0176	0.3109	0.055	1.571e-08	0.158104	eur	11	-?+++++--+++?	11	1	3.99301e-11	PASS	FALSE	34594039;34594039	Sakaue S,Sakaue S	BLTP3A,ANKS1A - TCP11	ENSG00000065060,None	rs9469899,rs36110421	4e-10,2e-08	Graves' disease,Graves' disease
graves	mixed	Novel	6:36634120:G:C	6	36634120	G	C	rs6937430	intergenic	MIR3925;PANDAR			dist=11608;dist=39501	.	0.2994	-0.0747	0.0136	4.387e-08	0.775004	eur,amr,afr,mixed	15	-?-+-------?+-?--+	12	0	0.000154999	PASS	FALSE
graves	eur	Previously reported	6:43938079:G:C	6	43938079	G	C	rs9296422	ncRNA_exonic	LINC01512	VEGFA	VEGFA	.	.	0.2307	0.0959	0.0165	5.721e-09	0.680375	eur	11	+-?+++++++++?	11	0	0.001074	PASS	FALSE	30367059	Teumer A	SCIRT	ENSG00000237686	rs66760320	4e-08	Hyperthyroidism
graves	mixed	Previously reported	6:43938518:C:T	6	43938518	C	T	rs66760320	downstream	LINC01512	VEGFA	VEGFA	dist=311	.	0.2496	0.0821	0.0131	3.767e-10	0.91096	eur,afr,eas,mixed,amr	14	+?++++++++++?+?++?	12	0	0.000384	PASS	FALSE	30367059	Teumer A	SCIRT	ENSG00000237686	rs66760320	4e-08	Hyperthyroidism
graves	mixed	Previously reported	6:90267049:G:A	6	90267049	G	A	rs72928038	intronic	BACH2			.	.	0.1409	0.1582	0.0171	2.78e-20	0.358878	eur,amr,afr,mixed	17	++++++++-+-?-+++++	13	1	1.92624e-08	PASS	FALSE	34594039;34594039	Sakaue S,Sakaue S	BACH2,BACH2	ENSG00000112182,ENSG00000112182	rs604912,rs7754251	3e-08,7e-09	Hyperthyroidism,Graves' disease
graves	eur	Previously reported	6:90267049:G:A	6	90267049	G	A	rs72928038	intronic	BACH2		BACH2	.	.	0.153	0.1621	0.0183	7.609e-19	0.320052	eur	12	+++++-++++++?	12	1	1.92624e-08	PASS	FALSE	34594039;34594039	Sakaue S,Sakaue S	BACH2,BACH2	ENSG00000112182,ENSG00000112182	rs604912,rs7754251	3e-08,7e-09	Hyperthyroidism,Graves' disease
graves	mixed	Novel	6:135515824:T:C	6	135515824	T	C	rs9385726	ncRNA_intronic	LINC00271			.	.	0.6673	-0.0723	0.0132	4.087e-08	0.402087	eur,amr,afr,mixed	15	-+-----?---?+----?	11	0	0.00152545	PASS	FALSE
graves	mixed	Novel	6:137196354:A:T	6	137196354	A	T	rs7759040	intergenic	IL22RA2;IFNGR1			dist=22710;dist=1130	.	0.2766	-0.0779	0.0133	4.401e-09	0.0695473	eur,afr,eas,mixed,amr	14	-?--+---+-+-?-?--?	12	0	2.92128e-06	PASS	FALSE
graves	eur	Previously reported	6:166968961:T:C	6	166968961	T	C	rs434093	intergenic	RNASET2;MIR3939	CEP43,RNASET2	RNASET2	dist=12411;dist=28846	.	0.513	0.0935	0.0133	1.902e-12	0.625915	eur	13	+++++++++++++	13	0	9.134e-05	PASS	FALSE	21841780;34594039;34594039	Chu X,Sakaue S,Sakaue S	RNASET2 - MIR3939,RNASET2 - MIR3939,CEP43 - CCR6	None,None,None	rs9355610,rs385863,rs13210649	7e-10,4e-10,7e-10	Graves' disease,Hyperthyroidism,Graves' disease
graves	mixed	Previously reported	6:167004063:G:T	6	167004063	G	T	rs9459835	intronic	CEP43	CEP43,RNASET2	RNASET2	.	.	0.4472	0.0999	0.0116	8.999e-18	0.067717	eur,afr,eas,mixed,amr	16	++++-+??++++-+++++	12	0	1.91551e-07	PASS	FALSE	21841780;34594039;34594039	Chu X,Sakaue S,Sakaue S	RNASET2 - MIR3939,RNASET2 - MIR3939,CEP43 - CCR6	None,None,None	rs9355610,rs385863,rs13210649	7e-10,4e-10,7e-10	Graves' disease,Hyperthyroidism,Graves' disease
graves	eur	Novel	6:168209755:A:G*	6	168209755	A	G	rs567604605	intergenic	FRMD1;LOC105378137			dist=130543;dist=15526	.	0.0005	1.9356	0.341	1.371e-08	0.351381	eur	5	???+??+-++???	5	0	1.52591e-05	PASS	FALSE
graves	mixed	Novel	7:5397122:C:T	7	5397122	C	T	rs748670681	intronic	TNRC18			.	.	0.0343	-0.5729	0.0734	5.922e-15	0.005419	eur,eas,mixed	5	-???????--?+?+????	5	1	2.47799e-17	PASS	FALSE
graves	eur	Novel	7:5397122:C:T	7	5397122	C	T	rs748670681	intronic	TNRC18			.	.	0.035	-0.603	0.0742	4.461e-16	0.0754045	eur	5	-???+-?-???-?	5	1	2.47799e-17	PASS	FALSE
graves	eur	Novel	8:32549031:G:A	8	32549031	G	A	rs113350646	intronic	NRG1		NRG1	.	.	0.2195	0.1348	0.0158	1.195e-17	0.0126788	eur	13	+++++-+++++++	13	1	1.27e-08	PASS	FALSE
graves	mixed	Novel	8:32558756:G:A	8	32558756	G	A	rs7825175	intronic	NRG1		NRG1	.	.	0.2007	0.1182	0.0134	1.31e-18	0.0685056	eur,afr,eas,mixed,amr	18	++++++++-+-+++++++	14	0	1.16e-07	PASS	FALSE
graves	eur	Novel	8:54660719:T:C*	8	54660719	T	C	rs573463009	intronic	RP1			.	.	0.0006	2.0228	0.3068	4.291e-11	0.853572	eur	5	+??+???+++???	5	0	8.28686e-06	PASS	FALSE
graves	mixed	Novel	8:77022060:T:C	8	77022060	T	C	rs183344431	intergenic	PEX2;LOC102724874			dist=21016;dist=428637	.	0.002	1.3304	0.2415	3.63e-08	0.177307	afr,mixed	4	?+++???????????+??	4	0	4.72e-06	PASS	FALSE
graves	mixed	Novel	8:118927620:A:G	8	118927620	A	G	rs7834745	intronic	TNFRSF11B			.	.	0.2649	-0.0734	0.0131	2.015e-08	0.277782	eur,afr,eas,mixed,amr	18	----+--+--+------+	14	0	4.45665e-05	PASS	FALSE
graves	eur	Previously reported	8:127183014:T:C	8	127183014	T	C	rs2124594	intergenic	PRNCR1;CASC19			dist=90419;dist=4772	.	0.3355	-0.0906	0.0141	1.46e-10	0.355223	eur	13	-------------	13	0	3.51714e-06	PASS	FALSE	34594039;32514122;34594039	Sakaue S,Ishigaki K,Sakaue S	PCAT1, CASC19,CASC19, PCAT1,PCAT1, CASC19	ENSG00000253438, ENSG00000254166,ENSG00000254166, ENSG00000253438,ENSG00000253438, ENSG00000254166	rs2466028,rs10673095,rs1378902	6e-10,2e-09,1e-09	Graves' disease,Graves' disease,Graves' disease
graves	mixed	Previously reported	8:127184843:A:G	8	127184843	A	G	rs2445610	intergenic	PRNCR1;CASC19			dist=92248;dist=2943	.	0.3544	-0.0966	0.0118	2.422e-16	0.203768	eur,afr,eas,mixed,amr	15	-?-----+----?-?---	13	0	3.24616e-06	PASS	FALSE	34594039;32514122;34594039	Sakaue S,Ishigaki K,Sakaue S	PCAT1, CASC19,CASC19, PCAT1,PCAT1, CASC19	ENSG00000253438, ENSG00000254166,ENSG00000254166, ENSG00000253438,ENSG00000253438, ENSG00000254166	rs2466028,rs10673095,rs1378902	6e-10,2e-09,1e-09	Graves' disease,Graves' disease,Graves' disease
graves	eur	Novel	8:127796593:T:C	8	127796593	T	C	rs10956390	ncRNA_intronic	PVT1			.	.	0.5979	0.0935	0.0143	7.023e-11	0.865459	eur	11	++?++-++++++?	11	0	5.23227e-05	PASS	FALSE
graves	mixed	Novel	8:127797311:T:A	8	127797311	T	A	rs6470578	ncRNA_intronic	PVT1			.	.	0.7081	0.1007	0.0129	4.576e-15	0.500882	eur,eas,afr,mixed	14	+?++++++-+?+++?++?	12	0	0.000129	PASS	FALSE
graves	mixed	Previously reported	8:132837410:G:C	8	132837410	G	C	rs75143612	intronic	PHF20L1			.	.	0.0211	0.2557	0.0417	8.488e-10	0.0703922	eur,amr,afr,mixed	16	+-+++++-++-?++++?+	12	0	0.000384	PASS	FALSE	30367059	Teumer A	TMEM71	ENSG00000165071	rs118039499	2e-12	Hyperthyroidism
graves	eur	Previously reported	8:132837410:G:C	8	132837410	G	C	rs75143612	intronic	PHF20L1			.	.	0.0232	0.2437	0.0428	1.276e-08	0.18157	eur	13	+++++++++-+++	13	0	0.001129	PASS	FALSE	30367059	Teumer A	TMEM71	ENSG00000165071	rs118039499	2e-12	Hyperthyroidism
graves	mixed	Previously reported	8:133199624:C:T	8	133199624	C	T	rs11777304	intronic	CCN4			.	.	0.2529	-0.1014	0.0129	4.083e-15	0.615848	eur,afr,eas,mixed,amr	18	----------+-------	14	0	2.18847e-05	PASS	FALSE
graves	eur	Previously reported	8:133201961:C:T	8	133201961	C	T	rs7005834	intronic	CCN4			.	.	0.2833	-0.0995	0.0149	2.13e-11	0.92897	eur	13	-------------	13	0	7.8125e-06	PASS	FALSE
graves	mixed	Novel	9:28493043:T:C	9	28493043	T	C	rs73439357	intronic	LINGO2			.	.	0.0027	1.223	0.212	7.977e-09	0.0220173	afr,mixed	5	?-++????????-??+??	5	0	1.82e-06	PASS	FALSE
graves	mixed	Novel	9:112061028:C:T	9	112061028	C	T	rs542533485	intronic	SUSD1			.	.	0.0008	1.4688	0.2643	2.738e-08	0.0613152	eur,mixed	8	??+?-+++?+???-?+??	8	0	2.56e-07	PASS	FALSE
graves	eur	Novel	9:120911612:G:C	9	120911612	G	C	rs7021880	intronic	TRAF1			.	.	0.3398	0.081	0.0146	2.599e-08	0.100503	eur	12	++?-+-+-+++++	12	0	4.636e-05	PASS	FALSE
graves	mixed	Novel	9:120946008:CA:C	9	120946008	CA	C	rs34823362	ncRNA_intronic	C5-OT1			.	.	0.6302	-0.0737	0.0118	4.117e-10	0.51221	eur,afr,eas,mixed,amr	14	-?-+--+-+----??--?	11	0	0.00067529	PASS	FALSE
graves	mixed	Novel	10:6068912:C:A	10	6068912	C	A	rs7090530	intergenic	IL2RA;RBM17			dist=6545;dist=20122	.	0.6166	0.1045	0.0114	4.696e-20	0.579698	eur,afr,eas,mixed,amr	16	++++++++-++++?+++?	12	0	6.63865e-06	PASS	FALSE
graves	eur	Novel	10:6068912:C:A	10	6068912	C	A	rs7090530	intergenic	IL2RA;RBM17			dist=6545;dist=20122	.	0.6194	0.1143	0.0143	1.028e-15	0.795658	eur	11	++++?-++++++?	11	0	6.63865e-06	PASS	FALSE
graves	eur	Novel	10:12452592:CT:C*	10	12452592	CT	C	rs369439055	intronic	CAMK1D			.	.	0.0022	1.0617	0.1882	1.674e-08	0.00281389	eur	7	+??-?++-++???	7	0	1.5269e-05	PASS	FALSE
graves	mixed	Novel	10:31096520:C:T	10	31096520	C	T	rs793096	intergenic	ZNF438;LINC02664			dist=64583;dist=91363	.	0.6444	-0.0741	0.0123	1.51e-09	0.181075	eur,amr,afr,mixed	16	-----+----+?-----?	12	0	1.348e-05	PASS	FALSE
graves	eur	Novel	10:31096520:C:T	10	31096520	C	T	rs793096	intergenic	ZNF438;LINC02664			dist=64583;dist=91363	.	0.636	-0.0844	0.0138	9.905e-10	0.0614113	eur	12	-+----+-----?	12	0	1.348e-05	PASS	FALSE
graves	mixed	Previously reported	10:62041271:C:T	10	62041271	C	T	rs7902146	intronic	ARID5B	RTKN2	RTKN2,ZNF365	.	.	0.696	-0.1012	0.0118	1.323e-17	0.352511	eur,afr,eas,mixed,amr	17	-----------------?	13	1	1.07053e-08	PASS	FALSE	34594039;34594039	Sakaue S,Sakaue S	ARID5B,ARID5B	ENSG00000150347,ENSG00000150347	rs10821944,rs10821944	1e-09,1e-11	Graves' disease,Graves' disease
graves	eur	Previously reported	10:62153328:C:T	10	62153328	C	T	rs73280219	intergenic	ARID5B;RTKN2	RTKN2	ZNF365	dist=56384;dist=39758	.	0.0766	0.1822	0.0243	6.579e-14	0.53043	eur	13	+++++++++++++	13	0	5.13748e-06	PASS	FALSE	34594039;34594039	Sakaue S,Sakaue S	ARID5B,ARID5B	ENSG00000150347,ENSG00000150347	rs10821944,rs10821944	1e-09,1e-11	Graves' disease,Graves' disease
graves	eur	Novel	10:62647696:C:T*	10	62647696	C	T	rs74156078	intergenic	ZNF365;ADO	RTKN2	ZNF365	dist=167407;dist=157024	.	0.0398	0.2075	0.034	1.062e-09	0.115591	eur	13	++++++++-++++	13	0	5.02343e-05	PASS	FALSE
graves	afr	Novel	10:66470972:G:A*	10	66470972	G	A	rs72791568	intronic	CTNNA3			.	.	0.0017	1.6626	0.2663	4.264e-10	0.774805	afr	5	+?++?++	5	0	0.0002997	PASS	FALSE
graves	mixed	Novel	11:35268136:A:T	11	35268136	A	T	rs1570215	intronic	SLC1A2			.	.	0.3805	0.0605	0.011	3.607e-08	0.781484	eur,afr,eas,mixed,amr	18	++++++++++-+-++++-	14	0	0.000288357	PASS	FALSE
graves	mixed	Previously reported	11:45200412:C:G	11	45200412	C	G	rs11038350	intronic	PRDM11	SYT13,PRDM11	PRDM11,SYT13	.	.	0.2534	0.116	0.0137	2.601e-17	0.0197996	eur,afr,eas,mixed,amr	17	+++-+++?++++++++++	13	1	2.77588e-12	PASS	FALSE	30367059	Teumer A	PRDM11	ENSG00000019485	rs11038357	3e-11	Hyperthyroidism
graves	eur	Previously reported	11:45207135:G:A	11	45207135	G	A	rs12284404	intronic	PRDM11	PRDM11,SYT13	SYT13,PRDM11	.	.	0.2888	0.1202	0.0146	1.776e-16	0.0304794	eur	13	-++++++++++++	13	1	5.88573e-12	PASS	FALSE	30367059	Teumer A	PRDM11	ENSG00000019485	rs11038357	3e-11	Hyperthyroidism
graves	mixed	Novel	11:60982519:G:A	11	60982519	G	A	rs116861684	intronic	CD6			.	.	0.0272	0.2293	0.039	4.015e-09	0.781634	eur,amr,afr,mixed	17	++++++++++-?++++++	13	0	0.00234022	PASS	FALSE
graves	eur	Novel	11:60982519:G:A	11	60982519	G	A	rs116861684	intronic	CD6			.	.	0.0302	0.2371	0.0405	4.946e-09	0.531694	eur	13	+-+++++++++++	13	0	0.00234022	PASS	FALSE
graves	mixed	Previously reported	11:95578258:T:C	11	95578258	T	C	rs4409785	intergenic	LOC100129203;FAM76B			dist=343854;dist=190695	.	0.1514	0.1634	0.0153	1.395e-26	0.158756	eur,afr,eas,mixed,amr	17	+-+++++++++++++++?	13	0	1.14834e-06	PASS	FALSE	34594039	Sakaue S	LNCRNA-IUR - FAM76B		rs4409785	7e-09	Graves' disease
graves	eur	Previously reported	11:95578258:T:C	11	95578258	T	C	rs4409785	intergenic	LOC100129203;FAM76B			dist=343854;dist=190695	.	0.1739	0.1469	0.0171	8.02e-18	0.467598	eur	12	++++++++++++?	12	0	1.12969e-05	PASS	FALSE	34594039	Sakaue S	LNCRNA-IUR - FAM76B		rs4409785	7e-09	Graves' disease
graves	mixed	Novel	12:9906283:G:C	12	9906283	G	C	rs142468628	intronic	CLEC2A			.	.	0.0013	1.312	0.2362	2.802e-08	0.267499	eur,afr,mixed	4	??++-??????????+??	3	0	6.39e-06	PASS	FALSE
graves	mixed	Novel	12:56605673:C:T	12	56605673	C	T	rs189834788	intronic	BAZ2A			.	.	0.0013	1.0045	0.1792	2.084e-08	0.153013	eur,mixed	8	??+?+++-?+???-?+??	8	0	4.96e-05	PASS	FALSE
graves	eur	Novel	12:56605673:C:T	12	56605673	C	T	rs189834788	intronic	BAZ2A			.	.	0.0016	1.0449	0.1898	3.695e-08	0.163853	eur	8	+??+-?+-+-+??	8	0	0.000114247	PASS	FALSE
graves	mixed	Novel	12:56662290:A:G	12	56662290	A	G	rs2958145	intergenic	ATP5F1B;PTGES3			dist=16306;dist=1051	.	0.2498	0.078	0.0135	7.491e-09	0.465155	eur,afr,eas,mixed,amr	16	+-+-++??++++-+-+++	12	0	1.14488e-05	PASS	FALSE
graves	eur	Novel	12:56680399:T:G	12	56680399	T	G	rs2958126	intronic	PTGES3			.	.	0.7148	-0.1053	0.0192	4.446e-08	0.755352	eur	5	--??-?????--?	5	0	8.02251e-06	PASS	FALSE
graves	mixed	Novel	12:103502014:G:A	12	103502014	G	A	rs2374049	intergenic	LOC105369945;LINC02401			dist=4319;dist=45780	.	0.8187	-0.0795	0.0145	3.877e-08	0.470705	eur,afr,eas,mixed,amr	17	-+---+-----------?	13	0	0.0100893	PASS	FALSE
graves	mixed	Previously reported	12:111171923:G:T	12	111171923	G	T	rs3809297	intronic	CUX2	ACAD10,SH2B3		.	.	0.2228	0.2708	0.0315	7.444e-18	0.164181	eas,mixed	4	??-????+?+?+??????	4	1	3.78024e-17	PASS	FALSE	32514122;34594039;34594039	Ishigaki K,Sakaue S,Sakaue S	LINC01405,ACAD10,ALDH2	ENSG00000185847,ENSG00000111271,ENSG00000111275	rs11065783,rs11066015,rs4646776	7e-14,3e-15,3e-15	Graves' disease,Graves' disease,Graves' disease
graves	eur	Previously reported	12:111494996:C:T	12	111494996	C	T	rs7137828	intronic	ATXN2	ACAD10,BRAP		.	.	0.5326	-0.0972	0.0136	7.329e-13	0.386718	eur	12	------------?	12	0	0.000714303	PASS	FALSE	34594039;34594039	Sakaue S,Sakaue S	ACAD10,ALDH2	ENSG00000111271,ENSG00000111275	rs11066015,rs4646776	3e-15,3e-15	Graves' disease,Graves' disease
graves	eur	Novel	13:84891813:C:T*	13	84891813	C	T	rs183276300	intergenic	SNORA107;LINC00375			dist=108035;dist=173274	.	0.0006	1.7338	0.3139	3.314e-08	0.43107	eur	4	+?????++?+???	4	0	3.8875e-05	PASS	FALSE
graves	mixed	Novel	13:99241905:C:T	13	99241905	C	T	rs9557181	intronic	UBAC2	UBAC2,GPR18	UBAC2,GPR18	.	.	0.1758	-0.1072	0.0162	3.685e-11	0.846602	eur,afr,eas,mixed,amr	15	-?--------+--??---	12	0	0.000261	PASS	FALSE
graves	eur	Novel	13:99241905:C:T	13	99241905	C	T	rs9557181	intronic	UBAC2	UBAC2	GPR18,UBAC2	.	.	0.1945	-0.1127	0.0185	1.106e-09	0.92021	eur	11	--?-?--------	11	0	0.0001218	PASS	FALSE
graves	eur	Novel	14:51993056:T:C*	14	51993056	T	C	rs569092349	intronic	RTRAF			.	.	0.0006	1.5201	0.2668	1.21e-08	0.0821949	eur	7	-?++??++-+???	7	0	3.60653e-05	PASS	FALSE
graves	mixed	Novel	14:68269731:C:T	14	68269731	C	T	rs74435447	intronic	RAD51B			.	.	0.0319	-0.3116	0.0565	3.404e-08	0.891504	eur,amr,afr,mixed	12	?----+?-?--?-?---?	8	0	2.4e-05	PASS	FALSE
graves	amr	Previously reported	14:80984708:C:T	14	80984708	C	T	rs12101255	intronic	TSHR			.	.	0.4702	0.339	0.0608	2.529e-08	0.492731	amr	4	++++	4	0	3.72017e-05	PASS	FALSE	21841780;34594039;34594039;22922229;34594039;32514122	Chu X,Sakaue S,Sakaue S,Cooper JD,Sakaue S,Ishigaki K	TSHR,TSHR,TSHR,TSHR,TSHR,TSHR	ENSG00000165409,ENSG00000165409,ENSG00000165409,ENSG00000165409,ENSG00000165409,ENSG00000165409	rs12101261,rs28414437,rs28414437,rs2300519,rs2160215,rs4903961	7e-24,2e-15,2e-36,1e-38,4e-28,2e-13	Graves' disease,Graves' disease,Graves' disease,Graves' disease,Hyperthyroidism,Graves' disease
graves	mixed	Previously reported	14:80990913:A:C	14	80990913	A	C	rs28414437	intronic	TSHR	RPL17P3,CEP128,GPRASP3P1,TSHR,NMNAT1P1	TSHR,CEP128	.	.	0.3985	0.2739	0.011	2.52e-137	0.129787	eur,afr,eas,mixed,amr	18	++++++++++++-+++++	14	8	1.97379e-36	PASS	FALSE	21841780;34594039;34594039;22922229;34594039;32514122	Chu X,Sakaue S,Sakaue S,Cooper JD,Sakaue S,Ishigaki K	TSHR,TSHR,TSHR,TSHR,TSHR,TSHR	ENSG00000165409,ENSG00000165409,ENSG00000165409,ENSG00000165409,ENSG00000165409,ENSG00000165409	rs12101261,rs28414437,rs28414437,rs2300519,rs2160215,rs4903961	7e-24,2e-15,2e-36,1e-38,4e-28,2e-13	Graves' disease,Graves' disease,Graves' disease,Graves' disease,Hyperthyroidism,Graves' disease
graves	eur	Previously reported	14:80995128:T:C	14	80995128	T	C	rs2160215	intronic	TSHR	CEP128,TSHR,NMNAT1P1,GPRASP3P1,RPL17P3	CEP128,TSHR	.	.	0.3447	0.3232	0.0135	6.18e-126	0.799419	eur	13	+++++++++++++	13	7	1.68888e-36	PASS	FALSE	21841780;34594039;34594039;22922229;34594039;32514122	Chu X,Sakaue S,Sakaue S,Cooper JD,Sakaue S,Ishigaki K	TSHR,TSHR,TSHR,TSHR,TSHR,TSHR	ENSG00000165409,ENSG00000165409,ENSG00000165409,ENSG00000165409,ENSG00000165409,ENSG00000165409	rs12101261,rs28414437,rs28414437,rs2300519,rs2160215,rs4903961	7e-24,2e-15,2e-36,1e-38,4e-28,2e-13	Graves' disease,Graves' disease,Graves' disease,Graves' disease,Hyperthyroidism,Graves' disease
graves	mixed	Novel	14:93097919:G:A	14	93097919	G	A	rs12431502	intronic	ITPK1		ITPK1	.	.	0.1706	-0.0996	0.0153	7.499e-11	0.68285	eur,afr,eas,mixed,amr	18	----------+-+---+-	14	0	0.000222259	PASS	FALSE
graves	eur	Novel	14:93097919:G:A	14	93097919	G	A	rs12431502	intronic	ITPK1	ITPK1	ITPK1	.	.	0.1939	-0.1202	0.0173	3.644e-12	0.848251	eur	13	-------------	13	0	0.00079117	PASS	FALSE
graves	mixed	Novel	15:38577465:G:A	15	38577465	G	A	rs17651741	intergenic	RASGRP1;LINC02694			dist=12651;dist=119133	.	0.1734	0.1126	0.0145	8.573e-15	0.763367	eur,afr,eas,mixed,amr	18	++++-+++++++-+++++	14	0	2.32681e-05	PASS	FALSE
graves	eur	Novel	15:38577465:G:A	15	38577465	G	A	rs17651741	intergenic	RASGRP1;LINC02694			dist=12651;dist=119133	.	0.1972	0.1219	0.0162	6.059e-14	0.786669	eur	13	++++++++-++++	13	0	2.32681e-05	PASS	FALSE
graves	mixed	Previously reported	15:49414220:T:C	15	49414220	T	C	rs73398264	intronic	FAM227B	SECISBP2L,GALK2,DTWD1,FGF7	FGF7,SECISBP2L,DTWD1	.	.	0.2487	0.1159	0.0133	3.131e-18	0.336303	eur,afr,eas,mixed,amr	18	+++-++++-+++++++++	14	1	6.6437e-09	PASS	FALSE	30367059;34594039	Teumer A,Sakaue S	FAM227B,FAM227B, FGF7	ENSG00000166262,ENSG00000166262, ENSG00000140285	rs17477923,rs4338740	6e-13,3e-12	Hyperthyroidism,Hyperthyroidism
graves	eur	Previously reported	15:49414220:T:C	15	49414220	T	C	rs73398264	intronic	FAM227B	DTWD1,FGF7,GALK2,SECISBP2L	SECISBP2L,DTWD1,FGF7	.	.	0.2725	0.1214	0.0147	1.786e-16	0.461381	eur	13	+++++-+++++++	13	1	6.6437e-09	PASS	FALSE	30367059;34594039	Teumer A,Sakaue S	FAM227B,FAM227B, FGF7	ENSG00000166262,ENSG00000166262, ENSG00000140285	rs17477923,rs4338740	6e-13,3e-12	Hyperthyroidism,Hyperthyroidism
graves	mixed	Novel	15:56664116:A:C	15	56664116	A	C	rs28678122	intronic	ZNF280D			.	.	0.1777	0.0772	0.014	3.627e-08	0.361864	eur,afr,eas,mixed,amr	18	++++++++-+++++++++	14	0	0.002205	PASS	FALSE
graves	mixed	Novel	16:11130786:C:G	16	11130786	C	G	rs556852922	intronic	CLEC16A			.	.	0.0008	1.7355	0.2815	7.077e-10	0.96495	eur,mixed	5	??+?+++??+????????	5	0	7.32116e-05	PASS	FALSE
graves	mixed	Novel	16:11321884:T:C	16	11321884	T	C	rs3931016	intergenic	MIR548H2;LOC105371083			dist=15357;dist=19926	.	0.5948	0.0721	0.0119	1.401e-09	0.579218	eur,afr,eas,mixed,amr	17	+-+++++++---+++++?	13	0	0.000682197	PASS	FALSE
graves	eur	Novel	16:11326912:C:G	16	11326912	C	G	rs4238604	intergenic	MIR548H2;LOC105371083			dist=20385;dist=14898	.	0.5929	0.0845	0.0137	6.68e-10	0.962112	eur	12	++++++++++++?	12	0	0.0010471	PASS	FALSE
graves	mixed	Previously reported	16:30916188:C:T	16	30916188	C	T	rs7185007	intergenic	CTF1;FBXL19-AS1	HSD3B7,CFAP119,BCL7C,STX1B,SRCAP,ZNF668,SETD1A,RNF40,KAT8,STX4,BCKDK	HSD3B7,ZNF668,ZNF768,ZNF629,BCKDK,SETD1A,STX1B,BCL7C,STX4,SRCAP,FBXL19,KAT8	dist=12628;dist=3131	.	0.2253	0.0998	0.0142	2.328e-12	0.020052	eur,afr,eas,mixed,amr	15	+?+-++?+++++-+?+++	12	1	1.60578e-08	PASS	FALSE	32514122;34594039;34594039;22922229	Ishigaki K,Sakaue S,Sakaue S,Cooper JD	FBXL19-AS1,FBXL19,SETD1A,PRSS36 - NDUFA3P6	ENSG00000260852,ENSG00000099364,ENSG00000099381,None	rs9319588,rs8050588,rs11643872,rs57348955	1e-08,1e-08,9e-10,4e-08	Graves' disease,Graves' disease,Graves' disease,Graves' disease
graves	mixed	Novel	16:50301163:C:A	16	50301163	C	A	rs78534766	exonic	ADCY7			.	nonsynonymous SNV	0.0065	0.4257	0.0765	2.626e-08	0.233855	eur,afr,mixed	13	+++--++++-???+++??	11	0	0.000364	PASS	FALSE
graves	eur	Novel	16:50301163:C:A	16	50301163	C	A	rs78534766	exonic	ADCY7			.	nonsynonymous SNV	0.0071	0.4278	0.0777	3.71e-08	0.388745	eur	11	+?++++++-+++?	11	0	0.0002221	PASS	FALSE
graves	eur	Previously reported	16:79685020:A:G	16	79685020	A	G	rs76819459	intergenic	MAF;MAFTRR	MAFTRR	MAFTRR	dist=84283;dist=36292	.	0.32	0.1581	0.014	2.318e-29	0.0842815	eur	13	+++++++++++++	13	1	2.68473e-17	PASS	FALSE	34594039;34594039	Sakaue S,Sakaue S	LINC01229,LINC01229, MAFTRR	ENSG00000260876,ENSG00000260876, ENSG00000261390	rs17689159,rs140851213	2e-11,5e-09	Graves' disease,Hyperthyroidism
graves	mixed	Previously reported	16:79701281:C:T	16	79701281	C	T	rs7190187	intergenic	MAF;MAFTRR	MAFTRR	MAFTRR	dist=100544;dist=20031	.	0.3052	0.1433	0.0116	7.056e-35	0.216579	eur,afr,eas,mixed,amr	17	+++++++++++++++++?	13	1	4.84842e-17	PASS	FALSE	34594039;34594039	Sakaue S,Sakaue S	LINC01229,LINC01229, MAFTRR	ENSG00000260876,ENSG00000260876, ENSG00000261390	rs17689159,rs140851213	2e-11,5e-09	Graves' disease,Hyperthyroidism
graves	afr	Previously reported	16:79760198:C:A	16	79760198	C	A	rs150023730	ncRNA_intronic	MAFTRR			.	.	0.0025	1.4223	0.2554	2.567e-08	0.377185	afr	5	+?++?++	5	0	7.829e-06	PASS	FALSE
graves	mixed	Novel	17:7337072:C:T	17	7337072	C	T	rs61759532	intronic	ACAP1		ACAP1	.	.	0.181	0.0954	0.0167	1.203e-08	0.77142	eur,afr,eas,mixed,amr	14	+?+++++?-+++-+?+-?	11	0	9.1283e-05	PASS	FALSE
graves	mixed	Novel	17:30438116:T:A	17	30438116	T	A	rs183787323	intronic	CPD			.	.	0.0008	1.7954	0.3031	3.165e-09	0.533156	eur,mixed	4	??+??+?+???????+??	4	0	2.97e-07	PASS	FALSE
graves	mixed	Novel	17:61379499:T:C	17	61379499	T	C	rs145936372	intronic	BCAS3			.	.	0.0078	0.4972	0.0899	3.194e-08	0.66598	amr,afr,mixed	9	?+++??+-?+-?+??+??	8	0	5.66e-06	PASS	FALSE
graves	mixed	Novel	18:12919552:C:A	18	12919552	C	A	rs8098858	intergenic	PTPN2;SEH1L			dist=35217;dist=28432	.	0.2086	0.0864	0.0138	3.767e-10	0.98664	eur,afr,eas,mixed,amr	16	++++++?+++++?+++++	13	0	0.000124109	PASS	FALSE
graves	eur	Novel	18:79421332:A:G	18	79421332	A	G	rs60367979	intronic	NFATC1			.	.	0.3195	0.0896	0.015	2.269e-09	0.145105	eur	11	++?+--++++++?	11	0	0.000205267	PASS	FALSE
graves	mixed	Novel	18:79422836:C:T	18	79422836	C	T	rs60389750	intronic	NFATC1			.	.	0.3667	0.0815	0.0136	2.049e-09	0.499359	eur,eas,afr,mixed	11	+++++???+??+?-+++?	9	0	0.000515086	PASS	FALSE
graves	mixed	Novel	19:4837475:A:G	19	4837475	A	G	rs10425559	downstream	PLIN3	TICAM1	TICAM1	dist=866	.	0.624	-0.0943	0.0122	9.105e-15	0.326453	eur,eas,afr,mixed	11	-?---?--?-?-?+?--?	10	0	6.71e-06	PASS	FALSE
graves	eur	Novel	19:4837545:C:A	19	4837545	C	A	rs10424978	downstream	PLIN3	FEM1A,TICAM1	FEM1A,TICAM1	dist=796	.	0.5954	-0.0914	0.0149	8.051e-10	0.234818	eur	9	--?-+??-----?	9	0	1.4716e-05	PASS	FALSE
graves	eur	Novel	19:45879739:G:T*	19	45879739	G	T	rs71352292	intergenic	FOXA3;IRF2BP1			dist=5942;dist=3869	.	0.0127	0.3699	0.0658	1.942e-08	0.318654	eur	12	+?++++++++++-	12	0	0.001757	PASS	FALSE
graves	mixed	Novel	19:49696359:G:A	19	49696359	G	A	rs12984428	intronic	CPT1C	CPT1C	FLT3LG,CPT1C	.	.	0.3986	-0.0844	0.0132	1.631e-10	0.973398	eur,eas,afr,mixed	12	-?----??-??-+-?---	10	0	1.98655e-05	PASS	FALSE
graves	mixed	Novel	20:22616187:T:C	20	22616187	T	C	rs1203943	intergenic	LNCNEF;LINC01747	LINC00261,FOXA2,LNCNEF	LINC00261	dist=8670;dist=51106	.	0.7568	-0.0771	0.0128	1.77e-09	0.0632371	eur,afr,eas,mixed,amr	17	-+--+--------+---?	13	0	0.00155353	PASS	FALSE
graves	afr	Novel	20:24623877:C:T*	20	24623877	C	T	rs186257749	intronic	SYNDIG1			.	.	0.0032	1.2129	0.2166	2.151e-08	0.6239	afr	5	+??++++	5	0	0.001214	PASS	FALSE
graves	eur	Previously reported	20:46107215:A:G	20	46107215	A	G	rs6065926	intergenic	NCOA5;CD40	CD40	CD40	dist=17253;dist=11099	.	0.7404	0.1	0.0154	9.182e-11	0.18212	eur	12	-+++++++++++?	12	1	2.49465e-10	PASS	FALSE	32514122;34594039;34594039;34594039	Ishigaki K,Sakaue S,Sakaue S,Sakaue S	None,None,None,NCOA5 - RPL13P2	None,None,None,None	rs1569723,rs1569723,rs1569723,rs6131010	4e-09,1e-08,2e-12,4e-08	Graves' disease,Graves' disease,Graves' disease,Hyperthyroidism
graves	mixed	Previously reported	20:46113425:C:A	20	46113425	C	A	rs1569723	intergenic	NCOA5;CD40	CD40	CD40	dist=23463;dist=4889	.	0.7284	0.1082	0.0127	1.346e-17	0.169022	eur,afr,eas,mixed,amr	17	+++-++++++-++++++?	13	2	2.74315e-10	PASS	FALSE	32514122;34594039;34594039;34594039	Ishigaki K,Sakaue S,Sakaue S,Sakaue S	None,None,None,NCOA5 - RPL13P2	None,None,None,None	rs1569723,rs1569723,rs1569723,rs6131010	4e-09,1e-08,2e-12,4e-08	Graves' disease,Graves' disease,Graves' disease,Hyperthyroidism
graves	eur	Novel	20:63664504:G:A*	20	63664504	G	A	rs570286591	ncRNA_intronic	RTEL1-TNFRSF6B			.	.	0.0005	1.7599	0.3142	2.117e-08	0.122776	eur	5	+??+??+?-+???	5	0	5.36562e-06	PASS	FALSE
graves	eur	Novel	21:31246223:T:G*	21	31246223	T	G	rs186318962	intronic	TIAM1			.	.	0.0009	1.4584	0.2561	1.233e-08	0.813346	eur	7	+??+??++-++??	7	0	0.001451	PASS	FALSE
graves	mixed	Previously reported	21:42421718:G:A	21	42421718	G	A	rs876498	intronic	UBASH3A	UBASH3A	UBASH3A	.	.	0.3987	0.0941	0.011	9.215e-18	0.114971	eur,afr,eas,mixed,amr	17	++++-+++++++?+++-+	14	1	1.01062e-10	PASS	FALSE	34594039	Sakaue S	UBASH3A	ENSG00000160185	rs34544259	7e-10	Graves' disease
graves	eur	Previously reported	21:42434957:A:C	21	42434957	A	C	rs1893592	intronic	UBASH3A	UBASH3A	UBASH3A	.	.	0.2922	-0.1165	0.0151	1.14e-14	0.11916	eur	12	--+---------?	12	1	2.80124e-09	PASS	FALSE	34594039	Sakaue S	UBASH3A	ENSG00000160185	rs34544259	7e-10	Graves' disease
graves	mixed	Previously reported	22:37185445:C:A	22	37185445	C	A	rs229527	exonic	C1QTNF6			.	nonsynonymous SNV	0.478	0.1095	0.0148	1.325e-13	0.220028	eur,afr,eas,mixed,amr	13	??++-+++++-+-+??+?	10	0	2.52409e-06	PASS	FALSE

## Sheet: ST 6.4. Lymphocytic thyroiditis
Endpoint	Meta-analysis	Category	ID	CHR	POS(hg38)	REF	ALT(effect)	rsID	Func.refGene	Gene.refGene	Gene.TWAS	Gene.PrediXscan	GeneDetail.refGene	ExonicFunc.refGene	allele frequency (ALT)	beta (ALT)	se	p-value	p-value for heterogeneity (Cochran’s Q)	Ancestry*	Number of data sets (per biobank per ancestry)	direction_ALT	number of biobanks	number biobanks with significant association (p-value < 5E-8)	minimum p-value among all biobanks	QC_strand_Flip (flag to indicate whether this variant had a strand flip in any data set)	QC_Freq diff than gnomAD (flag to indicate whether this variant failed the AF QC (compared to gnomAD) in any data set)	PUBMEDID	FIRST AUTHOR	MAPPED_GENE	SNP_GENE_IDS	SNPS	CATALOG_PVALUE	DISEASE/TRAIT
lymphocytic_thyroiditis	mixed	Previously reported	1:37832535:G:A	1	37832535	G	A	rs9729719	intronic	MTF1	MTF1,UTP11,FHL3	MTF1,UTP11,MANEAL,FHL3,C1orf122	.	.	0.2744	-0.0874	0.0135	8.44e-11	0.470399	amr,eas,eur,mixed,afr	15	-----?+---------	12	0	0.000216137	PASS	FALSE	32581359	Saevarsdottir S	INPP5B	ENSG00000204084	rs61776678	2e-10	Autoimmune thyroid disease
lymphocytic_thyroiditis	eur	Previously reported	1:37832535:G:A	1	37832535	G	A	rs9729719	intronic	MTF1	MTF1,FHL3,UTP11	MANEAL,MTF1,C1orf122	.	.	0.2874	-0.085	0.0149	1.306e-08	0.584629	eur	11	----------?-	11	0	0.00104292	PASS	FALSE	32581359	Saevarsdottir S	INPP5B	ENSG00000204084	rs61776678	2e-10	Autoimmune thyroid disease
lymphocytic_thyroiditis	mixed	Novel	1:67332762:T:C	1	67332762	T	C	rs72678531	intronic	IL12RB2			.	.	0.1777	0.0947	0.0158	2.086e-09	0.0704612	amr,eas,eur,mixed,afr	15	+++++?--++++-+++	12	0	0.000103922	PASS	FALSE
lymphocytic_thyroiditis	eur	Novel	1:67354511:C:T	1	67354511	C	T	rs6679356	intronic	IL12RB2			.	.	0.8144	-0.0974	0.0171	1.331e-08	0.117009	eur	11	-----------?	11	0	7.10203e-05	PASS	FALSE
lymphocytic_thyroiditis	mixed	Previously reported	1:107822516:A:G	1	107822516	A	G	rs80173139	intronic	VAV3	VAV3-AS1,VAV3		.	.	0.1116	0.2413	0.0189	2.025e-37	0.1941	amr,eas,eur,mixed,afr	16	+++++++++--+++++	13	2	5.51569e-13	PASS	FALSE	25429627;32581359;34594039	Oryoji D,Saevarsdottir S,Sakaue S	VAV3,VAV3,VAV3	ENSG00000134215,ENSG00000134215,ENSG00000134215	rs7537605,rs78765971,rs17020139	4e-08,4e-52,3e-18	Hashimoto thyroiditis versus Graves' disease,Autoimmune thyroid disease,Hashimoto thyroiditis
lymphocytic_thyroiditis	eur	Previously reported	1:107822516:A:G	1	107822516	A	G	rs80173139	intronic	VAV3	VAV3-AS1,VAV3		.	.	0.0873	0.263	0.022	5.233e-33	0.197617	eur	12	++++-+++++++	12	2	1.12228e-12	PASS	FALSE	25429627;32581359;34594039	Oryoji D,Saevarsdottir S,Sakaue S	VAV3,VAV3,VAV3	ENSG00000134215,ENSG00000134215,ENSG00000134215	rs7537605,rs78765971,rs17020139	4e-08,4e-52,3e-18	Hashimoto thyroiditis versus Graves' disease,Autoimmune thyroid disease,Hashimoto thyroiditis
lymphocytic_thyroiditis	mixed	Previously reported	1:113761186:C:A	1	113761186	C	A	rs6679677	downstream	RSBN1	PHTF1,HIPK1-AS1,DCLRE1B,RSBN1	PHTF1,RSBN1,DCLRE1B	dist=646	.	0.0851	0.4086	0.0199	1.02e-93	0.108768	amr,eas,eur,mixed,afr	16	++++-++-++-+++++	13	5	9.74316e-26	PASS	FALSE	32581359;24586183;22922229;22922229;32581359;34594039	Saevarsdottir S,Medici M,Cooper JD,Cooper JD,Saevarsdottir S,Sakaue S	MAGI3,MAGI3,PTPN22,PTPN22,PTPN22,PTPN22	ENSG00000081026,ENSG00000081026,ENSG00000134242,ENSG00000134242,ENSG00000134242,ENSG00000134242	rs146750254,rs1230666,rs2476601,rs2476601,rs2476601,rs2476601	2e-12,2e-08,4e-15,1e-22,2e-160,3e-45	Autoimmune thyroid disease,Thyroid peroxidase antibody levels,Hashimoto thyroiditis,Autoimmune thyroid diseases (Graves disease or Hashimoto's thyroiditis),Autoimmune thyroid disease,Hashimoto thyroiditis
lymphocytic_thyroiditis	eur	Previously reported	1:113761186:C:A	1	113761186	C	A	rs6679677	downstream	RSBN1	HIPK1-AS1,DCLRE1B,RSBN1,PHTF1,BCL2L15	RSBN1,PHTF1,DCLRE1B	dist=646	.	0.098	0.402	0.0205	1.358e-85	0.222204	eur	12	++++++++++++	12	5	2.15229e-22	PASS	FALSE	32581359;24586183;22922229;22922229;32581359;34594039	Saevarsdottir S,Medici M,Cooper JD,Cooper JD,Saevarsdottir S,Sakaue S	MAGI3,MAGI3,PTPN22,PTPN22,PTPN22,PTPN22	ENSG00000081026,ENSG00000081026,ENSG00000134242,ENSG00000134242,ENSG00000134242,ENSG00000134242	rs146750254,rs1230666,rs2476601,rs2476601,rs2476601,rs2476601	2e-12,2e-08,4e-15,1e-22,2e-160,3e-45	Autoimmune thyroid disease,Thyroid peroxidase antibody levels,Hashimoto thyroiditis,Autoimmune thyroid diseases (Graves disease or Hashimoto's thyroiditis),Autoimmune thyroid disease,Hashimoto thyroiditis
lymphocytic_thyroiditis	amr	Previously reported	1:113761186:C:A	1	113761186	C	A	rs6679677	downstream	RSBN1			dist=646	.	0.0435	0.5211	0.0924	4.359e-09	0.338046	amr	4	++++	4	0	3.56197e-05	PASS	FALSE
lymphocytic_thyroiditis	mixed	Novel	1:218508629:G:A	1	218508629	G	A	rs796395	ncRNA_intronic	MIR548F3	TGFB2,TGFB2-AS1	TGFB2	.	.	0.4001	0.1171	0.0152	1.261e-14	0.704833	amr,eas,eur,mixed,afr	12	?+++++++++++??+?	9	0	4.50921e-05	PASS	FALSE
lymphocytic_thyroiditis	eur	Novel	1:218515813:T:C	1	218515813	T	C	rs3009947	ncRNA_intronic	LINC02869;MIR548F3	TGFB2-AS1,TGFB2	TGFB2	.	.	0.5002	0.0923	0.0129	8.67e-13	0.00393952	eur	12	+++++++++++-	12	0	7.03019e-06	PASS	FALSE
lymphocytic_thyroiditis	mixed	Previously reported	2:1402287:A:G	2	1402287	A	G	rs13403150	intergenic	SNTG2;TPO	TPO	TPO	dist=34675;dist=11174	.	0.4651	0.0775	0.0117	3.146e-11	0.0511528	amr,eas,eur,mixed,afr	16	++++++--+--++-++	13	0	2.13295e-06	PASS	FALSE	32581359;24586183;24586183	Saevarsdottir S,Medici M,Medici M	TPO,TPO,TPO	ENSG00000115705,ENSG00000115705,ENSG00000115705	rs11675342,rs11675434,rs11675434	1e-21,2e-16,7e-13	Autoimmune thyroid disease,Thyroid peroxidase antibody positivity,Thyroid peroxidase antibody levels
lymphocytic_thyroiditis	eur	Previously reported	2:1407157:T:A	2	1407157	T	A	rs17786733	intergenic	SNTG2;TPO	TPO	TPO	dist=39545;dist=6304	.	0.4016	0.0922	0.0138	2.312e-11	0.0125412	eur	11	++?+-++++-++	11	0	4.38278e-05	PASS	FALSE	32581359;24586183;24586183	Saevarsdottir S,Medici M,Medici M	TPO,TPO,TPO	ENSG00000115705,ENSG00000115705,ENSG00000115705	rs11675342,rs11675434,rs11675434	1e-21,2e-16,7e-13	Autoimmune thyroid disease,Thyroid peroxidase antibody positivity,Thyroid peroxidase antibody levels
lymphocytic_thyroiditis	mixed	Previously reported	2:12500771:A:C	2	12500771	A	C	rs1534424	ncRNA_intronic	MIR3681HG			.	.	0.37	-0.0812	0.012	1.485e-11	0.708926	amr,eas,eur,mixed,afr	16	----+-+---+--+--	13	0	1.09375e-06	PASS	FALSE	32581359	Saevarsdottir S	MIR3681HG	ENSG00000224184	rs1534430	3e-20	Autoimmune thyroid disease
lymphocytic_thyroiditis	eur	Previously reported	2:12500771:A:C	2	12500771	A	C	rs1534424	ncRNA_intronic	MIR3681HG			.	.	0.3968	-0.0896	0.0132	1.29e-11	0.751604	eur	12	---------+--	12	0	4.84775e-06	PASS	FALSE	32581359	Saevarsdottir S	MIR3681HG	ENSG00000224184	rs1534430	3e-20	Autoimmune thyroid disease
lymphocytic_thyroiditis	mixed	Previously reported	2:191071078:C:T	2	191071078	C	T	rs10168266	intronic	STAT4			.	.	0.2062	0.1104	0.0142	8.937e-15	0.359441	amr,eas,eur,mixed,afr	16	+++++++++++-++++	13	0	2.29837e-05	PASS	FALSE	34594039;32581359	Sakaue S,Saevarsdottir S	STAT4,STAT4	ENSG00000138378,ENSG00000138378	rs11889341,rs7568275	7e-11,5e-39	Hashimoto thyroiditis,Autoimmune thyroid disease
lymphocytic_thyroiditis	eur	Previously reported	2:191071078:C:T	2	191071078	C	T	rs10168266	intronic	STAT4			.	.	0.1923	0.1068	0.0161	3.338e-11	0.40118	eur	12	+++++-++++++	12	0	0.00021731	PASS	FALSE	34594039;32581359	Sakaue S,Saevarsdottir S	STAT4,STAT4	ENSG00000138378,ENSG00000138378	rs11889341,rs7568275	7e-11,5e-39	Hashimoto thyroiditis,Autoimmune thyroid disease
lymphocytic_thyroiditis	eur	Previously reported	2:203874196:G:A	2	203874196	G	A	rs3087243	downstream	CTLA4			dist=231	.	0.4475	-0.1755	0.0135	8.69e-39	0.150997	eur	11	----------?-	11	2	2.65889e-12	PASS	FALSE	34594039;32581359;22922229	Sakaue S,Saevarsdottir S,Cooper JD	RNU6-474P - CTLA4,CTLA4,CTLA4 - ICOS	None,ENSG00000163599,None	rs34636506,rs231775,rs11571297	2e-14,2e-74,2e-23	Hashimoto thyroiditis,Autoimmune thyroid disease,Autoimmune thyroid diseases (Graves disease or Hashimoto's thyroiditis)
lymphocytic_thyroiditis	mixed	Previously reported	2:203878211:G:T	2	203878211	G	T	rs11571302	intergenic	CTLA4;ICOS			dist=4246;dist=58552	.	0.4478	-0.167	0.0121	4.524e-43	0.20378	amr,eas,eur,mixed,afr	15	----+?----------	12	3	3.00193e-13	PASS	FALSE	34594039;32581359;22922229	Sakaue S,Saevarsdottir S,Cooper JD	RNU6-474P - CTLA4,CTLA4,CTLA4 - ICOS	None,ENSG00000163599,None	rs34636506,rs231775,rs11571297	2e-14,2e-74,2e-23	Hashimoto thyroiditis,Autoimmune thyroid disease,Autoimmune thyroid diseases (Graves disease or Hashimoto's thyroiditis)
lymphocytic_thyroiditis	mixed	Novel	2:241255979:C:T	2	241255979	C	T	rs59384702	intronic	HDLBP			.	.	0.261	-0.0806	0.0134	1.608e-09	0.789226	eas,mixed,afr,eur	15	------?--+------	13	0	0.000217235	PASS	FALSE
lymphocytic_thyroiditis	mixed	Novel	3:37053579:C:T	3	37053579	C	T	rs10849	UTR3	LRRFIP2	TRANK1,EPM2AIP1,RPS16P4	EPM2AIP1	NM_001348306:c.*272G>A;NM_001134369:c.*272G>A;NM_001348299:c.*272G>A;NM_001348308:c.*272G>A;NM_001348298:c.*272G>A;NM_001348307:c.*272G>A;NM_001348309:c.*272G>A;NM_001348301:c.*272G>A;NM_001348311:c.*272G>A;NM_001348297:c.*272G>A;NM_001348305:c.*272G>A;NM_001348302:c.*272G>A;NM_001348310:c.*272G>A;NM_001348300:c.*272G>A;NM_006309:c.*272G>A;NM_017724:c.*272G>A;NM_001282691:c.*272G>A;NM_001348304:c…	.	0.4922	-0.0677	0.0121	2.048e-08	0.77895	amr,eas,eur,mixed,afr	15	----+----+-----?	12	0	9.80054e-05	PASS	FALSE
lymphocytic_thyroiditis	mixed	Previously reported	3:106219529:C:T	3	106219529	C	T	rs12635334	intergenic	CBLB;LINC00882			dist=350128;dist=890261	.	0.2253	0.0899	0.014	1.227e-10	0.0859085	amr,eas,eur,mixed,afr	16	++++++-++---++++	13	0	1.2729e-05	PASS	FALSE	32581359	Saevarsdottir S	CBLB - Y_RNA		rs57512118	7e-19	Autoimmune thyroid disease
lymphocytic_thyroiditis	eur	Previously reported	3:106219529:C:T	3	106219529	C	T	rs12635334	intergenic	CBLB;LINC00882			dist=350128;dist=890261	.	0.2207	0.0931	0.0157	2.672e-09	0.226307	eur	12	++++--++++++	12	0	1.2729e-05	PASS	FALSE	32581359	Saevarsdottir S	CBLB - Y_RNA		rs57512118	7e-19	Autoimmune thyroid disease
lymphocytic_thyroiditis	eur	Previously reported	3:108678936:AT:A	3	108678936	AT	A	rs10718028	intronic	DZIP3			.	.	0.2209	0.0991	0.0167	2.911e-09	0.372501	eur	9	++?+?++++++?	9	0	2.52104e-06	PASS	FALSE
lymphocytic_thyroiditis	mixed	Previously reported	3:108755490:G:A	3	108755490	G	A	rs9840444	downstream	RETNLB			dist=149	.	0.175	0.0932	0.0153	1.196e-09	0.290348	amr,mixed,afr,eur	15	++++++-?++++++++	12	0	3.54144e-05	PASS	FALSE	32581359	Saevarsdottir S	TRAT1	ENSG00000163519	rs111352680	4e-10	Autoimmune thyroid disease
lymphocytic_thyroiditis	mixed	Novel	3:141929364:T:G	3	141929364	T	G	rs4683651	intergenic	ATP1B3;TFDP2			dist=2816;dist=15064	.	0.115	-0.117	0.0188	5.288e-10	0.401818	amr,eas,eur,mixed,afr	16	---------------+	13	0	0.000508548	PASS	FALSE
lymphocytic_thyroiditis	mixed	Novel	3:179741191:TTTTG:T	3	179741191	TTTTG	T	rs759413942	intronic	USP13			.	.	0.0063	0.9559	0.1631	4.611e-09	0.111258	eas,mixed,eur	6	?++????+-???-+??	6	0	5.7688e-06	PASS	FALSE
lymphocytic_thyroiditis	mixed	Previously reported	3:188415375:C:T	3	188415375	C	T	rs13098877	intronic	LPP			.	.	0.4312	0.104	0.0131	2.042e-15	0.792316	afr,mixed,amr,eur	12	++++?++?++++++??	10	0	0.000151203	PASS	FALSE	32581359;34594039;22922229	Saevarsdottir S,Sakaue S,Cooper JD	LPP,LPP,LPP	ENSG00000145012,ENSG00000145012,ENSG00000145012	rs13080163,rs11335233,rs13093110	1e-37,1e-09,4e-08	Autoimmune thyroid disease,Hashimoto thyroiditis,Autoimmune thyroid diseases (Graves disease or Hashimoto's thyroiditis)
lymphocytic_thyroiditis	eur	Previously reported	3:188415375:C:T	3	188415375	C	T	rs13098877	intronic	LPP			.	.	0.4411	0.1075	0.0143	4.474e-14	0.705029	eur	10	++?++++++++?	10	0	0.00013374	PASS	FALSE	32581359;34594039;22922229	Saevarsdottir S,Sakaue S,Cooper JD	LPP,LPP,LPP	ENSG00000145012,ENSG00000145012,ENSG00000145012	rs13080163,rs11335233,rs13093110	1e-37,1e-09,4e-08	Autoimmune thyroid disease,Hashimoto thyroiditis,Autoimmune thyroid diseases (Graves disease or Hashimoto's thyroiditis)
lymphocytic_thyroiditis	mixed	Previously reported	4:10725083:C:T	4	10725083	C	T	rs11940117	intergenic	CLNK;MIR572			dist=40315;dist=643744	.	0.4623	0.068	0.0118	8.45e-09	0.407673	eas,mixed,afr,eur	14	++++-+?++?++++++	12	0	0.000206824	PASS	FALSE	32581359	Saevarsdottir S	CLNK - LINC02498		rs4293777	2e-19	Autoimmune thyroid disease
lymphocytic_thyroiditis	mixed	Previously reported	4:26086506:G:A	4	26086506	G	A	rs16878091	intergenic	SMIM20;RBPJ			dist=156627;dist=76952	.	0.2805	0.0826	0.0139	2.436e-09	0.784347	amr,eas,eur,mixed,afr	14	++++?++-+-++-+?+	12	0	0.000711361	PASS	FALSE	32581359	Saevarsdottir S	LINC02357	ENSG00000283314	rs7441808	1e-14	Autoimmune thyroid disease
lymphocytic_thyroiditis	eur	Previously reported	4:26109971:G:A	4	26109971	G	A	rs34046593	intergenic	SMIM20;RBPJ			dist=180092;dist=53487	.	0.3058	0.0858	0.0142	1.389e-09	0.52414	eur	12	++++-+++++++	12	0	7.23653e-05	PASS	FALSE	32581359	Saevarsdottir S	LINC02357	ENSG00000283314	rs7441808	1e-14	Autoimmune thyroid disease
lymphocytic_thyroiditis	mixed	Previously reported	4:40305516:C:T	4	40305516	C	T	rs4444866	intergenic	RHOH;LINC02265			dist=58549;dist=1669	.	0.2376	-0.0826	0.0143	7.819e-09	0.787441	amr,eas,eur,mixed,afr	15	---------------?	12	0	1.7673e-05	PASS	FALSE	32581359	Saevarsdottir S	RHOH - LINC02265		rs9683415	4e-10	Autoimmune thyroid disease
lymphocytic_thyroiditis	mixed	Previously reported	4:186082920:C:T	4	186082920	C	T	rs3775291	exonic	TLR3			.	nonsynonymous SNV	0.271	-0.0857	0.0139	6.046e-10	0.528679	amr,eas,eur,mixed,afr	13	----?---------??	11	0	2.72189e-06	PASS	FALSE	32581359	Saevarsdottir S	TLR3	ENSG00000164342	rs3775291	7e-12	Autoimmune thyroid disease
lymphocytic_thyroiditis	eur	Previously reported	6:410417:A:G*	6	410417	A	G	rs1050979	UTR3	IRF4			NM_002460:c.*2819A>G;NM_001195286:c.*2819A>G	.	0.5053	0.0759	0.0138	3.569e-08	0.295547	eur	11	+-++++?+++++	11	0	0.000104696	PASS	FALSE
lymphocytic_thyroiditis	eas	Novel	6:30934590:G:T	6	30934590	G	T	rs117295261	intergenic	SFTA2;MUCL3			dist=2420;dist=6383	.	0.0439	0.8264	0.106	6.353e-15	0.582062	eas	2	++	2	1	3.29069e-12	PASS	FALSE	34594039;34594039;32581359	Sakaue S,Sakaue S,Saevarsdottir S	HLA-L, HLA-L, HCG17,HLA-DRB1 - HLA-DQA1,HLA-DQA1	ENSG00000291097, ENSG00000243753, ENSG00000270604,None,ENSG00000196735	rs368679067,rs9271365,rs9272426	3e-13,1e-39,1e-196	Hashimoto thyroiditis,Hashimoto thyroiditis,Autoimmune thyroid disease
lymphocytic_thyroiditis	mixed	Novel	6:31321515:A:G	6	31321515	A	G	rs28367766	intergenic	LINC02571;HLA-B	LY6G6F,SAPCD1,STK19B,SKIC2,FLOT1,CCHCR1,RNF5,TCF19,MICB,CFB,SFTA2,EHMT2,NOTCH4,TNXB,CYP21A1P,RNU6-850P,LY6G6C,PPP1R18,PSORS1C3,TSBP1-AS1,MUCL3,APOM,HCP5,AGER,C2,HCG22,LTA,GPANK1,C4A,PSORS1C1,HCG20,MSH5,HLA-C,SLC44A4	DDAH2,PSORS1C1,C4B,AGPAT1,HLA-C,TCF19,GPANK1,PPP1R18,FLOT1,SFTA2,CYP21A2,CLIC1,MICB,CCHCR1,NOTCH4,C4A,MSH5,RNF5,LTA,ZBTB12,EHMT2	dist=19878;dist=32360	.	0.1437	-0.1214	0.0212	1.044e-08	0.19979	amr,eas,eur,mixed,afr	13	-?---?----+-+--?	10	0	2.52429e-06	PASS	FALSE
lymphocytic_thyroiditis	eur	Novel	6:31322469:C:T	6	31322469	C	T	rs28752787	intergenic	LINC02571;HLA-B	HLA-C,CLIC1,RNF5,EHMT2,GPANK1,RNU6-850P,HCP5,HCG20,LTA,DDX39B,MICB,LY6G6F,SKIC2,C4A,SAPCD1,HCG22,SFTA2,CCHCR1,NOTCH4,AGER,LY6G6C,TCF19,TNXB,MUCL3,MSH5,FLOT1,CYP21A1P,PPP1R18,PSORS1C2,SLC44A4,CFB,C2,PSORS1C1,TSBP1-AS1,APOM,PSORS1C3,STK19B	LINC00243,ZBTB12,MICB,SFTA2,MSH5,HLA-C,CYP21A2,FLOT1,AGPAT1,LTA,GPANK1,PSORS1C1,C4A,CCHCR1,LY6G6F,PSORS1C2,DDAH2,EHMT2,RNF5,TCF19,PPP1R18,NOTCH4,CLIC1	dist=20832;dist=31406	.	0.2831	-0.1066	0.0176	1.364e-09	0.0307931	eur	9	?---?+-----?	9	1	7.55336e-09	PASS	FALSE
lymphocytic_thyroiditis	mixed	Previously reported	6:32619017:T:G	6	32619017	T	G	rs9271365	intergenic	HLA-DRB1;HLA-DQA1	LY6G6F,SAPCD1,STK19B,RING1,HLA-DQB1,HLA-DQA1,RNF5,HLA-DRB9,HLA-DQA2,CFB,EHMT2,NOTCH4,PSMB9,TNXB,CYP21A1P,HLA-DQB2,RNU6-850P,HLA-DRB5,HLA-DRB1,LY6G6C,TSBP1-AS1,HLA-DRB6,HLA-DQB1-AS1,HLA-DMA,APOM,AGER,C2,HLA-DRA,GPANK1,C4A,HLA-DMB,MSH5,SKIC2,SLC44A4	HLA-DQB1,DDAH2,HLA-DQA1,C4B,HLA-DQA2,HLA-DRB1,AGPAT1,HLA-DRB5,HLA-DMB,GPANK1,HLA-DRA,CYP21A2,PHF1,HLA-DQB2,CLIC1,NOTCH4,C4A,MSH5,RNF5,ZBTB12,EHMT2,HLA-DMA	dist=29181;dist=18389	.	0.4233	0.2289	0.0123	3.185e-77	0.000555233	amr,eas,eur,mixed,afr	15	+++++++++++++++?	12	4	1.36521e-25	PASS	FALSE	34594039;34594039;32581359	Sakaue S,Sakaue S,Saevarsdottir S	HLA-L, HLA-L, HCG17,HLA-DRB1 - HLA-DQA1,HLA-DQA1	ENSG00000291097, ENSG00000243753, ENSG00000270604,None,ENSG00000196735	rs368679067,rs9271365,rs9272426	3e-13,1e-39,1e-196	Hashimoto thyroiditis,Hashimoto thyroiditis,Autoimmune thyroid disease
lymphocytic_thyroiditis	eur	Previously reported	6:32619017:T:G	6	32619017	T	G	rs9271365	intergenic	HLA-DRB1;HLA-DQA1	HLA-DMA,CLIC1,RNF5,EHMT2,GPANK1,RNU6-850P,HLA-DRA,HLA-DQB1,LY6G6F,HLA-DQA1,HLA-DQA2,SKIC2,HLA-DRB1,C4A,SAPCD1,PSMB9,NOTCH4,HLA-DRB5,AGER,HLA-DMB,LY6G6C,HLA-DRB9,TNXB,MSH5,CYP21A1P,SLC44A4,HLA-DQB1-AS1,HLA-DQB2,CFB,HLA-DRB6,C2,PSMB8,TSBP1-AS1,APOM,STK19B	HLA-DQB2,ZBTB12,HLA-DMA,HLA-DQA1,MSH5,HLA-DRB1,CYP21A2,AGPAT1,HLA-DMB,PSMB8,GPANK1,HLA-DRA,C4A,PHF1,LY6G6F,HLA-DQB1,HLA-DRB5,HLA-DQA2,DDAH2,EHMT2,RNF5,RING1,NOTCH4,CLIC1	dist=29181;dist=18389	.	0.417	0.2516	0.0137	1.87e-75	0.00575061	eur	11	+++++++++++?	11	4	7.61728e-24	PASS	FALSE	34594039;34594039;32581359	Sakaue S,Sakaue S,Saevarsdottir S	HLA-L, HLA-L, HCG17,HLA-DRB1 - HLA-DQA1,HLA-DQA1	ENSG00000291097, ENSG00000243753, ENSG00000270604,None,ENSG00000196735	rs368679067,rs9271365,rs9272426	3e-13,1e-39,1e-196	Hashimoto thyroiditis,Hashimoto thyroiditis,Autoimmune thyroid disease
lymphocytic_thyroiditis	eur	Previously reported	6:90266280:G:A	6	90266280	G	A	rs661713	intronic	BACH2			.	.	0.6073	0.1111	0.0141	4.18e-15	0.122065	eur	10	++++-+++++??	10	0	5.07008e-07	PASS	FALSE	24586183;34594039;32581359	Medici M,Sakaue S,Saevarsdottir S	BACH2,BACH2,BACH2	ENSG00000112182,ENSG00000112182,ENSG00000112182	rs10944479,rs7754251,rs654537	4e-08,2e-09,6e-42	Thyroid peroxidase antibody positivity,Hashimoto thyroiditis,Autoimmune thyroid disease
lymphocytic_thyroiditis	mixed	Previously reported	6:90267049:G:A	6	90267049	G	A	rs72928038	intronic	BACH2			.	.	0.1445	0.1357	0.0168	7.6e-16	0.454195	amr,mixed,afr,eur	15	+++++++?++++++++	12	0	9.84201e-07	PASS	FALSE	24586183;34594039;32581359	Medici M,Sakaue S,Saevarsdottir S	BACH2,BACH2,BACH2	ENSG00000112182,ENSG00000112182,ENSG00000112182	rs10944479,rs7754251,rs654537	4e-08,2e-09,6e-42	Thyroid peroxidase antibody positivity,Hashimoto thyroiditis,Autoimmune thyroid disease
lymphocytic_thyroiditis	mixed	Previously reported	6:148200156:C:T	6	148200156	C	T	rs9497965	intergenic	SAMD5;SASH1			dist=630135;dist=72172	.	0.4015	0.0719	0.0119	1.526e-09	0.795174	amr,eas,eur,mixed,afr	16	++++-+-+++++++++	13	0	0.00196426	PASS	FALSE	32581359	Saevarsdottir S	SAMD5 - SASH1		rs6914622	2e-18	Autoimmune thyroid disease
lymphocytic_thyroiditis	eur	Previously reported	6:148200156:C:T	6	148200156	C	T	rs9497965	intergenic	SAMD5;SASH1			dist=630135;dist=72172	.	0.4017	0.0802	0.0133	1.585e-09	0.89939	eur	12	++++++++++++	12	0	0.00196426	PASS	FALSE
lymphocytic_thyroiditis	mixed	Novel	6:159052729:G:A	6	159052729	G	A	rs212399	intergenic	TAGAP;LOC101929122			dist=7577;dist=113170	.	0.6514	0.0712	0.013	4.01e-08	0.621414	amr,eas,eur,mixed,afr	15	++++++++-++++++?	12	0	0.00393586	PASS	FALSE
lymphocytic_thyroiditis	mixed	Previously reported	6:166957763:G:A	6	166957763	G	A	rs3756838	intergenic	RNASET2;MIR3939	RNASET2,CEP43	RNASET2	dist=1213;dist=40044	.	0.2459	-0.1359	0.014	2.825e-22	0.9527	amr,eas,eur,mixed,afr	16	----------------	13	0	5.95648e-07	PASS	FALSE	32581359	Saevarsdottir S	RNASET2	ENSG00000026297	rs2757041	2e-37	Autoimmune thyroid disease
lymphocytic_thyroiditis	eur	Previously reported	6:166957763:G:A	6	166957763	G	A	rs3756838	intergenic	RNASET2;MIR3939	RNASET2,CEP43	RNASET2	dist=1213;dist=40044	.	0.2292	-0.1319	0.0159	9.163e-17	0.660156	eur	12	------------	12	0	1.03579e-06	PASS	FALSE	32581359	Saevarsdottir S	RNASET2	ENSG00000026297	rs2757041	2e-37	Autoimmune thyroid disease
lymphocytic_thyroiditis	eur	Novel	7:26864042:C:T*	7	26864042	C	T	rs73069539	intronic	SKAP2	HOXA7,HOXA5,HOXA1		.	.	0.2329	-0.0915	0.0166	3.449e-08	0.842229	eur	11	--?-----+---	11	0	0.000269377	PASS	FALSE
lymphocytic_thyroiditis	mixed	Previously reported	8:8460613:C:G	8	8460613	C	G	rs2980767	intergenic	PRAG1;CLDN23	LINC02950,PRAG1	PRAG1	dist=74174;dist=241324	.	0.4523	-0.1001	0.0151	3.272e-11	0.996498	eas,mixed,afr,eur	13	?-----?--------?	11	0	0.000384964	PASS	FALSE
lymphocytic_thyroiditis	eur	Previously reported	8:8461832:C:A	8	8461832	C	A	rs2921055	intergenic	PRAG1;CLDN23	PRAG1,LINC02950	PRAG1	dist=75393;dist=240105	.	0.4265	-0.0996	0.0138	4.55e-13	0.977176	eur	12	------------	12	0	0.000499678	PASS	FALSE
lymphocytic_thyroiditis	eur	Previously reported	8:60851830:G:T*	8	60851830	G	T	rs3763591	intronic	CHD7			.	.	0.5435	-0.0886	0.0159	2.378e-08	0.976156	eur	8	--?---?---??	8	0	0.000218892	PASS	FALSE
lymphocytic_thyroiditis	mixed	Novel	8:81361041:C:T	8	81361041	C	T	rs144209445	intergenic	FABP5;PMP2			dist=76266;dist=79285	.	0.0017	0.8348	0.152	3.986e-08	0.219776	mixed,eur	8	+++??+??+-??++??	8	0	5.54651e-05	PASS	FALSE
lymphocytic_thyroiditis	mixed	Novel	8:99784928:G:A	8	99784928	G	A	rs527437542	intronic	VPS13B			.	.	0.0041	0.8447	0.1531	3.427e-08	0.930531	mixed,eur	9	+++??+??+-??+++?	9	0	0.00073355	PASS	FALSE
lymphocytic_thyroiditis	mixed	Previously reported	8:127181049:G:A	8	127181049	G	A	rs897586	intergenic	PRNCR1;CASC19			dist=88454;dist=6737	.	0.3343	-0.0873	0.0125	2.856e-12	0.655602	amr,eas,eur,mixed,afr	16	----------++-+--	13	0	0.00045272	PASS	FALSE	32581359	Saevarsdottir S	PCAT1, CASC19	ENSG00000253438, ENSG00000254166	rs2445610	1e-15	Autoimmune thyroid disease
lymphocytic_thyroiditis	eur	Previously reported	8:127184382:G:A	8	127184382	G	A	rs2456451	intergenic	PRNCR1;CASC19			dist=91787;dist=3404	.	0.3364	-0.0919	0.0139	4.445e-11	0.601259	eur	12	-----+---+--	12	0	0.00104436	PASS	FALSE	32581359	Saevarsdottir S	PCAT1, CASC19	ENSG00000253438, ENSG00000254166	rs2445610	1e-15	Autoimmune thyroid disease
lymphocytic_thyroiditis	mixed	Previously reported	8:132837410:G:C	8	132837410	G	C	rs75143612	intronic	PHF20L1	CCN4		.	.	0.0197	0.3807	0.0421	1.607e-19	0.0783535	amr,mixed,afr,eur	14	+++?-++?+++-++++	11	0	3.70549e-07	PASS	FALSE	32581359	Saevarsdottir S	TG	ENSG00000042832	rs2069556	1e-12	Autoimmune thyroid disease
lymphocytic_thyroiditis	eur	Previously reported	8:132871426:C:T	8	132871426	C	T	rs114322847	exonic	TG			.	nonsynonymous SNV	0.0221	0.3718	0.0423	1.415e-18	0.0397868	eur	12	+++++-++++++	12	0	2.0768e-07	PASS	FALSE	32581359	Saevarsdottir S	TG	ENSG00000042832	rs2069556	1e-12	Autoimmune thyroid disease
lymphocytic_thyroiditis	eur	Novel	8:140612791:T:C*	8	140612791	T	C	rs6998901	intronic	AGO2			.	.	0.5126	-0.0708	0.0129	4.333e-08	0.227364	eur	12	------------	12	0	0.00189981	PASS	FALSE
lymphocytic_thyroiditis	mixed	Previously reported	9:97782586:C:T	9	97782586	C	T	rs7847663	ncRNA_intronic	PTCSC2		XPA,PTCSC2,TRMO	.	.	0.686	0.1977	0.0132	1.112e-50	0.19641	amr,eas,eur,mixed,afr	15	++++-++++-+-+++?	12	2	3.08035e-16	PASS	FALSE	34594039;32581359	Sakaue S,Saevarsdottir S	PTCSC2,PTCSC2	ENSG00000236130,ENSG00000236130	rs7030280,rs925489	6e-31,9e-110	Hashimoto thyroiditis,Autoimmune thyroid disease
lymphocytic_thyroiditis	eur	Previously reported	9:97790277:C:T	9	97790277	C	T	rs10739496	ncRNA_intronic	PTCSC2		TRMO,XPA,PTCSC2	.	.	0.6605	0.1983	0.0143	9.725e-44	0.1463	eur	11	++++--+++++?	11	2	5.64677e-14	PASS	FALSE	34594039;32581359	Sakaue S,Saevarsdottir S	PTCSC2,PTCSC2	ENSG00000236130,ENSG00000236130	rs7030280,rs925489	6e-31,9e-110	Hashimoto thyroiditis,Autoimmune thyroid disease
lymphocytic_thyroiditis	eur	Previously reported	10:6056986:C:T	10	6056986	C	T	rs706778	intronic	IL2RA			.	.	0.4041	0.1098	0.0143	1.387e-14	0.414389	eur	10	++?+++++++?+	10	0	2.10907e-05	PASS	FALSE	32581359	Saevarsdottir S	IL2RA - RPL32P23		rs7090530	2e-26	Autoimmune thyroid disease
lymphocytic_thyroiditis	mixed	Previously reported	10:6064589:T:C	10	6064589	T	C	rs7073236	intergenic	IL2RA;RBM17			dist=2222;dist=24445	.	0.4344	0.1097	0.0122	2.011e-19	0.69515	amr,eas,eur,mixed,afr	15	+++++?++++++++++	12	0	6.48127e-06	PASS	FALSE	32581359	Saevarsdottir S	IL2RA - RPL32P23		rs7090530	2e-26	Autoimmune thyroid disease
lymphocytic_thyroiditis	mixed	Previously reported	10:62020112:C:T	10	62020112	C	T	rs71508903	intronic	ARID5B	RTKN2	RTKN2,ZNF365	.	.	0.1859	0.1243	0.0149	6.969e-17	0.288229	amr,eas,eur,mixed,afr	15	+++++--++++-+++?	12	0	4.62083e-07	PASS	FALSE	32581359	Saevarsdottir S	RTKN2	ENSG00000182010	rs34205992	1e-13	Autoimmune thyroid disease
lymphocytic_thyroiditis	eur	Previously reported	10:62020112:C:T	10	62020112	C	T	rs71508903	intronic	ARID5B	RTKN2	RTKN2	.	.	0.2003	0.1225	0.0164	7.944e-14	0.332788	eur	11	+++++-++++-?	11	0	5.88125e-07	PASS	FALSE
lymphocytic_thyroiditis	mixed	Previously reported	10:62657767:G:A	10	62657767	G	A	rs189919570	intergenic	ZNF365;ADO	RTKN2	RTKN2,ZNF365	dist=177478;dist=146953	.	0.0032	0.6853	0.1138	1.754e-09	0.861189	mixed,eur	9	+++??+??++??+++?	9	0	5.66304e-05	PASS	FALSE
lymphocytic_thyroiditis	eur	Previously reported	10:62657767:G:A	10	62657767	G	A	rs189919570	intergenic	ZNF365;ADO	RTKN2	RTKN2	dist=177478;dist=146953	.	0.0035	0.6819	0.1151	3.12e-09	0.832789	eur	9	+?+++?+++++?	9	0	5.66304e-05	PASS	FALSE	32581359	Saevarsdottir S	RTKN2	ENSG00000182010	rs34205992	1e-13	Autoimmune thyroid disease
lymphocytic_thyroiditis	eur	Previously reported	11:35267496:C:T	11	35267496	C	T	rs11033048	intronic	SLC1A2			.	.	0.4001	0.0718	0.013	3.774e-08	0.466793	eur	12	+-++++++-+++	12	0	0.000424756	PASS	FALSE	32581359	Saevarsdottir S	SLC1A2	ENSG00000110436	rs10742340	2e-17	Autoimmune thyroid disease
lymphocytic_thyroiditis	mixed	Previously reported	11:35267693:C:T	11	35267693	C	T	rs10836360	intronic	SLC1A2			.	.	0.382	0.0708	0.0118	2.145e-09	0.726555	amr,eas,eur,mixed,afr	16	++++-+++-+-+++++	13	0	0.000258268	PASS	FALSE	32581359	Saevarsdottir S	SLC1A2	ENSG00000110436	rs10742340	2e-17	Autoimmune thyroid disease
lymphocytic_thyroiditis	eur	Novel	11:64340005:T:C	11	64340005	T	C	rs479777	upstream	CCDC88B	CCDC88B,PPP1R14B	PPP1R14B,RPS6KA4,CCDC88B	dist=199	.	0.3377	-0.0847	0.0137	6.778e-10	0.486338	eur	12	-----------+	12	0	0.000799993	PASS	FALSE
lymphocytic_thyroiditis	mixed	Novel	11:64366166:C:A	11	64366166	C	A	rs617051	intronic	RPS6KA4	PPP1R14B,CCDC88B	PPP1R14B	.	.	0.3386	-0.0984	0.0155	2.446e-10	0.42813	eas,mixed,afr,eur	9	-?--???+-?---??-	8	0	0.000144615	PASS	FALSE
lymphocytic_thyroiditis	mixed	Previously reported	11:94178690:C:T	11	94178690	C	T	rs2282655	intronic	PANX1			.	.	0.0949	-0.1111	0.0203	4.2e-08	0.422436	amr,eas,eur,mixed,afr	16	----+-+----+----	13	0	0.00109793	PASS	FALSE	32581359	Saevarsdottir S	PANX1	ENSG00000110218	rs12793348	5e-09	Autoimmune thyroid disease
lymphocytic_thyroiditis	mixed	Previously reported	11:95578096:T:G	11	95578096	T	G	rs12575636	intergenic	LOC100129203;FAM76B			dist=343692;dist=190857	.	0.1711	0.1144	0.0155	1.469e-13	0.494635	amr,eas,eur,mixed,afr	15	+++++++++++++-+?	12	0	3.77746e-05	PASS	FALSE	32581359	Saevarsdottir S	LNCRNA-IUR - FAM76B		rs4409785	2e-31	Autoimmune thyroid disease
lymphocytic_thyroiditis	eur	Previously reported	11:95578096:T:G	11	95578096	T	G	rs12575636	intergenic	LOC100129203;FAM76B			dist=343692;dist=190857	.	0.1955	0.1113	0.0166	2.298e-11	0.808991	eur	11	+++++++++-+?	11	0	3.88383e-05	PASS	FALSE	32581359	Saevarsdottir S	LNCRNA-IUR - FAM76B		rs4409785	2e-31	Autoimmune thyroid disease
lymphocytic_thyroiditis	mixed	Novel	11:116940238:T:G	11	116940238	T	G	rs117877581	intronic	SIK3	APOA1-AS,PCSK7	TAGLN	.	.	0.0691	-0.173	0.0257	1.779e-11	0.658347	amr,eas,eur,mixed,afr	13	----?----?----?-	11	0	8.65546e-06	PASS	FALSE
lymphocytic_thyroiditis	eur	Novel	11:116940238:T:G	11	116940238	T	G	rs117877581	intronic	SIK3	PCSK7,APOA1-AS	TAGLN,PCSK7	.	.	0.0601	-0.1907	0.0301	2.215e-10	0.830402	eur	10	--?-?-------	10	0	0.00062913	PASS	FALSE
lymphocytic_thyroiditis	eur	Previously reported	12:9753094:A:G	12	9753094	A	G	rs11052877	UTR3	CD69		KLRF1	NM_001781:c.*387T>C	.	0.3757	-0.1009	0.0146	5.328e-12	0.0396872	eur	10	--?--+-----?	10	0	0.00011706	PASS	FALSE	32581359;32581359;32581359;34594039	Saevarsdottir S,Saevarsdottir S,Saevarsdottir S,Sakaue S	CLEC2D,CLEC2D,CLECL1P - CD69,CD69 - GCNAP1	ENSG00000069493,ENSG00000069493,None,None	rs3764022,rs76226393,rs11052754,rs2110451	2e-24,9e-15,4e-22,3e-08	Autoimmune thyroid disease,Autoimmune thyroid disease,Autoimmune thyroid disease,Hashimoto thyroiditis
lymphocytic_thyroiditis	mixed	Previously reported	12:9772380:CT:C	12	9772380	CT	C	rs201758905	intergenic	CD69;KLRF1		KLRF1	dist=11479;dist=55100	.	0.2885	0.1156	0.014	1.271e-16	0.39951	amr,eas,eur,mixed,afr	12	++++?++++?++++??	10	0	7.40116e-07	PASS	FALSE	32581359;32581359;32581359;34594039	Saevarsdottir S,Saevarsdottir S,Saevarsdottir S,Sakaue S	CLEC2D,CLEC2D,CLECL1P - CD69,CD69 - GCNAP1	ENSG00000069493,ENSG00000069493,None,None	rs3764022,rs76226393,rs11052754,rs2110451	2e-24,9e-15,4e-22,3e-08	Autoimmune thyroid disease,Autoimmune thyroid disease,Autoimmune thyroid disease,Hashimoto thyroiditis
lymphocytic_thyroiditis	eur	Previously reported	12:55981956:C:A	12	55981956	C	A	rs773111	intronic	RAB5B	SUOX,RAB5B,BLOC1S1,SPRYD4	SUOX,RPS26,RAB5B	.	.	0.3164	0.0997	0.0139	6.287e-13	0.754506	eur	12	++++-+++++++	12	0	3.58319e-07	PASS	FALSE	34594039;32581359	Sakaue S,Saevarsdottir S	RAB5B,ERBB3	ENSG00000111540,ENSG00000065361	rs11611029,rs2271194	1e-08,2e-11	Hashimoto thyroiditis,Autoimmune thyroid disease
lymphocytic_thyroiditis	mixed	Previously reported	12:56041628:G:A	12	56041628	G	A	rs705704	upstream	RPS26	BLOC1S1,SUOX,SPRYD4	SUOX,RPS26	dist=290	.	0.2953	0.1025	0.0131	3.991e-15	0.926461	amr,eas,eur,mixed,afr	15	+++++++++-+++?++	12	0	3.10585e-05	PASS	FALSE	34594039;32581359	Sakaue S,Saevarsdottir S	RAB5B,ERBB3	ENSG00000111540,ENSG00000065361	rs11611029,rs2271194	1e-08,2e-11	Hashimoto thyroiditis,Autoimmune thyroid disease
lymphocytic_thyroiditis	mixed	Previously reported	12:111494996:C:T	12	111494996	C	T	rs7137828	intronic	ATXN2	NAA25,PCNPP1,TRAFD1,BRAP,ACAD10,ATXN2,ALDH2,SH2B3	BRAP,HECTD4,MAPKAPK5-AS1,SH2B3	.	.	0.5878	-0.2045	0.0159	5.764e-38	0.410153	amr,mixed,afr,eur	11	?------?--+-??-?	8	2	2.75106e-16	PASS	FALSE	32581359;34594039;24586183	Saevarsdottir S,Sakaue S,Medici M	ATXN2, SH2B3,ATXN2, SH2B3,ATXN2	ENSG00000204842, ENSG00000111252,ENSG00000204842, ENSG00000111252,ENSG00000204842	rs3184504,rs3184504,rs653178	9e-116,1e-25,1e-09	Autoimmune thyroid disease,Hashimoto thyroiditis,Thyroid peroxidase antibody positivity
lymphocytic_thyroiditis	eur	Previously reported	12:111494996:C:T	12	111494996	C	T	rs7137828	intronic	ATXN2	ATXN2,ALDH2,BRAP,SH2B3,PCNPP1,ACAD10,NAA25	BRAP,MAPKAPK5-AS1,SH2B3,ALDH2	.	.	0.5046	-0.2094	0.0133	1.801e-55	0.879747	eur	11	-----------?	11	3	1.00254e-16	PASS	FALSE	32581359;34594039;24586183	Saevarsdottir S,Sakaue S,Medici M	ATXN2, SH2B3,ATXN2, SH2B3,ATXN2	ENSG00000204842, ENSG00000111252,ENSG00000204842, ENSG00000111252,ENSG00000204842	rs3184504,rs3184504,rs653178	9e-116,1e-25,1e-09	Autoimmune thyroid disease,Hashimoto thyroiditis,Thyroid peroxidase antibody positivity
lymphocytic_thyroiditis	mixed	Novel	14:39878651:A:G	14	39878651	A	G	rs145238913	intergenic	FBXO33;LINC02315			dist=446151;dist=1076060	.	0.0009	1.2818	0.2339	4.244e-08	0.1802	eas,mixed,amr,eur	7	?++???+++???--??	6	0	2.07983e-06	PASS	FALSE
lymphocytic_thyroiditis	eur	Novel	14:67732515:T:C*	14	67732515	T	C	rs8018479	intronic	RDH12			.	.	0.6129	-0.0775	0.0136	1.325e-08	0.531583	eur	11	-------+---?	11	0	0.00154409	PASS	FALSE	32581359	Saevarsdottir S	RAD51B	ENSG00000182185	rs3784099	4e-11	Autoimmune thyroid disease
lymphocytic_thyroiditis	mixed	Previously reported	16:50301163:C:A	16	50301163	C	A	rs78534766	exonic	ADCY7			.	nonsynonymous SNV	0.0052	0.4852	0.087	2.434e-08	0.286454	mixed,afr,eur	12	+++?-+??++-++++?	10	0	3.28186e-05	PASS	FALSE	32581359	Saevarsdottir S	ADCY7	ENSG00000121281	rs78534766	1e-14	Autoimmune thyroid disease
lymphocytic_thyroiditis	eur	Previously reported	16:50301163:C:A	16	50301163	C	A	rs78534766	exonic	ADCY7			.	nonsynonymous SNV	0.0058	0.5009	0.0884	1.448e-08	0.229859	eur	10	+?+++++++++?	10	0	3.28186e-05	PASS	FALSE	32581359	Saevarsdottir S	ADCY7	ENSG00000121281	rs78534766	1e-14	Autoimmune thyroid disease
lymphocytic_thyroiditis	mixed	Previously reported	17:7323638:G:A	17	7323638	G	A	rs35776863	intronic	NEURL4		ACAP1	.	.	0.1699	0.0983	0.0171	9.602e-09	0.34807	amr,eas,eur,mixed,afr	12	++++?++-+--++???	10	0	0.000184892	PASS	FALSE
lymphocytic_thyroiditis	eur	Previously reported	17:7323638:G:A	17	7323638	G	A	rs35776863	intronic	NEURL4		ACAP1	.	.	0.2043	0.101	0.0176	8.92e-09	0.624736	eur	10	++?+-++++++?	10	0	0.0016384	PASS	FALSE
lymphocytic_thyroiditis	mixed	Previously reported	17:42141547:G:A	17	42141547	G	A	rs75140957	intronic	RAB5C			.	.	0.089	0.1279	0.0213	2.006e-09	0.892004	afr,mixed,amr,eur	13	++++?++?++++++?+	11	0	7.35783e-06	PASS	FALSE
lymphocytic_thyroiditis	eur	Previously reported	17:42145640:C:G	17	42145640	C	G	rs13380830	intronic	RAB5C	MIR5010		.	.	0.1702	0.1036	0.0178	6.033e-09	0.159346	eur	11	++?+++++-+++	11	0	8.84912e-06	PASS	FALSE	32581359	Saevarsdottir S	RAB5C	ENSG00000108774	rs61382221	1e-12	Autoimmune thyroid disease
lymphocytic_thyroiditis	eur	Novel	19:4833398:A:T	19	4833398	A	T	rs10422141	intergenic	TICAM1;PLIN3			dist=1686;dist=4943	.	0.4541	-0.0868	0.0143	1.294e-09	0.34685	eur	9	--?-+?----?-	9	0	7.03639e-06	PASS	FALSE
lymphocytic_thyroiditis	mixed	Novel	19:4834824:C:T	19	4834824	C	T	rs62116084	intergenic	TICAM1;PLIN3			dist=3112;dist=3517	.	0.453	-0.0875	0.0136	1.352e-10	0.541525	eas,mixed,afr,eur	9	--?-???--?-?--?-	8	0	1.50505e-06	PASS	FALSE
lymphocytic_thyroiditis	eur	Previously reported	19:49694149:A:G*	19	49694149	A	G	rs12981033	intronic	CPT1C		IL4I1	.	.	0.3904	-0.0746	0.0133	2.205e-08	0.123921	eur	12	------------	12	0	1.50852e-06	PASS	FALSE	32581359	Saevarsdottir S	IRF3	ENSG00000126456	rs7251	4e-11	Autoimmune thyroid disease
lymphocytic_thyroiditis	mixed	Previously reported	22:30027471:C:T	22	30027471	C	T	rs12537	ncRNA_intronic	HORMAD2-AS1			.	.	0.3777	-0.0784	0.0131	2.009e-09	0.388707	amr,eas,eur,mixed,afr	13	----??---++----?	11	0	0.00209476	PASS	FALSE	32581359;34594039	Saevarsdottir S,Sakaue S	None,HORMAD2-AS1	None,ENSG00000227117	rs71198528,rs747888955,rs757024	7e-15,1e-08	Autoimmune thyroid disease,Hashimoto thyroiditis
lymphocytic_thyroiditis	eur	Previously reported	22:30075690:G:C	22	30075690	G	C	rs757024	ncRNA_intronic	HORMAD2-AS1			.	.	0.466	-0.0882	0.014	3.108e-10	0.251478	eur	10	----+-----??	10	0	6.18054e-05	PASS	FALSE	32581359;34594039	Saevarsdottir S,Sakaue S	None,HORMAD2-AS1	None,ENSG00000227117	rs71198528,rs747888955,rs757024	7e-15,1e-08	Autoimmune thyroid disease,Hashimoto thyroiditis
lymphocytic_thyroiditis	mixed	Previously reported	22:37185445:C:A	22	37185445	C	A	rs229527	exonic	C1QTNF6			.	nonsynonymous SNV	0.4289	0.0924	0.0129	7.376e-13	0.446643	amr,eas,eur,mixed,afr	12	++++??+++-++++??	10	0	3.88441e-05	PASS	FALSE	32581359	Saevarsdottir S	C1QTNF6	ENSG00000133466	rs229527	3e-30	Autoimmune thyroid disease
lymphocytic_thyroiditis	eur	Previously reported	22:37195278:G:A	22	37195278	G	A	rs229541	intronic	C1QTNF6			.	.	0.4321	0.0961	0.0139	4.183e-12	0.378919	eur	10	++++-+++++??	10	0	3.09479e-05	PASS	FALSE	32581359	Saevarsdottir S	C1QTNF6	ENSG00000133466	rs229527	3e-30	Autoimmune thyroid disease

[truncated: 16 more sheets: ST 6.5. Hypothyroidism, ST 6.6. ThC vs BNG, ST 7. Cov-LDSC regression, ST 8. Genetic correlation, ST 9.1 cis-eQTLs FUSION, ST 9.2. Summary of FUSION TWAS, ST 9.3. TWAS genes by phenotype, ST 9.4. TWAS genes overlap, ST 10. mRNA Expression, ST 11. ThC vs. BNG overlap, ST 12. KEGG pathways, ST 13. Reactome pathways, ST 14. Polygenic risk scores, ST 15. PRS by ancestry, ST 16. CCPM ThC risk features, ST 17. Banner authorships]
